# Supplementary material for: Survey dataset on pathologic internet use, problematic cell phone use and gambling through EUPI-A, CERM and SOGS-RA scales in high technological schools in the north of Spain
Source: Data Brief. 2019 Jun 10;25:104121. doi: 10.1016/j.dib.2019.104121 (PMC6610689; doi:10.1016/j.dib.2019.104121)
Supplement: Multimedia component 1 [file mmc1.csv]

IDGEN	CENTRE	CENTRE_N	AGE	GENDER	GENDER_N	COURSE	INET_CLASS	INET_CLASS_CODED	INET_OUT	INET_OUT_COD	EUPI1	EUPI2	EUPI3	EUPI4	EUPI5	EUPI6	EUPI7	EUPI8	EUPI9	EUPI10	EUPI11	EUPI-A	GAMB	GAMB_COD	SPORTS	SPORTS_COD	SOGS_RA1	SOGS_RA2	SOGS_RA3	SOGS_RA4	SOGS_RA5	SOGS_RA6	SOGS_RA7	SOGS_RA8	SOGS_RA9	SOGS_RA10	SOGS_RA11	SOGS_RA12	SOGS-RA	CERM1	CERM2	CERM3	CERM4	CERM5	CERM6	CERM7	CERM8	CERM9	CERM10
1	A	1	12	F	0	1	>5h	5	3to4	3	2	0	0	0	2	0	0	0	0	0	0	4	N	0	N	0	N	N	N	N	N	N	N	N	N	N	N	N	0	1	2	1	1	1	1	3	1	1	1
2	A	1	12	F	0	1	>5h	5	2to3	2	2	0	0	1	2	0	0	0	0	4	0	9	N	0	N	0	N	N	N	N	N	N	N	N	N	N	N	N	0	1	2	1	2	1	2	4	1	2	2
3	A	1	12	F	0	1	3to4	3	4to5	4	1	0	0	0	1	0	0	0	0	1	0	3	N	0	N	0	N	N	N	N	N	N	N	N	N	N	N	N	0	1	1	1	1	1	1	2	1	1	1
4	A	1	13	F	0	1	>5h	5	3to4	3	1	1	1	2	0	0	0	0	0	0	1	6	N	0	N	0	N	N	N	N	N	N	N	N	N	N	N	N	0	1	1	1	1	1	1	3	2	1	1
5	A	1	12	F	0	1	4to5	4	1to2	1	3	0	0	1	0	0	0	0	0	0	0	4	N	0	N	0	N	N	N	Y	N	N	N	N	N	N	N	N	1	1	1	1	1	1	1	3	1	1	2
6	A	1	12	F	0	1	4to5	4	3to4	3	4	3	4	4	4	4	0	2	4	3	3	35	N	0	N	0	N	N	N	N	N	N	N	N	N	N	N	N	0	1	2	2	3	2	2	4	3	4	3
7	A	1	12	F	0	1	4to5	4	1to2	1	3	2	2	3	0	0	0	0	0	1	0	11	N	0	N	0	N	N	N	N	N	N	N	N	N	N	N	N	0	1	2	1	2	1	2	2	1	1	2
8	A	1	14	F	0	1	1to2	1	1to2	1	0	0	0	0	0	0	0	0	0	0	0	0	N	0	N	0	N	N	N	N	N	N	N	N	N	N	N	N	0	1	1	1	1	1	1	2	1	1	1
9	A	1	12	F	0	1	>5h	5	1to2	1	2	1	3	1	0	2	0	4	1	2	4	20	N	0	N	0	N	N	N	N	N	N	N	N	N	N	N	N	0	4	3	1	2	1	2	4	4	1	1
10	A	1	12	F	0	1	4to5	4	3to4	3	0	1	2	0	1	0	0	0	1	3	0	8	N	0	N	0	N	N	N	N	N	N	N	N	N	N	N	N	0	1	2	1	1	1	1	4	1	1	2
11	A	1	13	F	0	1	3to4	3	<1	0	1	1	0	1	1	0	0	0	0	0	0	4	N	0	N	0	N	N	N	N	N	N	N	N	N	N	N	N	0	1	1	1	1	1	1	2	1	1	1
12	A	1	13	F	0	1	4to5	4	2to3	2	4	1	1	2	0	0	1	2	0	1	1	13	N	0	N	0	N	N	N	N	N	N	N	N	N	N	N	N	0	1	2	1	1	1	2	2	2	1	1
13	A	1	13	F	0	1	4to5	4	2to3	2	3	3	1	0	2	0	0	0	1	0	0	10	N	0	N	0	N	N	N	N	N	N	N	N	N	N	N	N	0	1	1	1	1	1	1	2	1	1	2
14	A	1	12	F	0	1	2to3	2	1to2	1	1	0	1	0	1	0	0	0	0	4	1	8	N	0	N	0	N	N	N	N	N	N	N	N	N	N	N	N	0	1	2	1	1	1	1	3	2	1	1
15	A	1	12	F	0	1	>5h	5	2to3	2	0	4	0	0	2	0	0	0	0	1	1	8	N	0	N	0	N	N	N	N	N	N	N	N	N	N	N	N	0	1	2	1	1	1	2	1	2	1	1
16	A	1	12	F	0	1	4to5	4	2to3	2	3	2	1	1	3	0	0	0	3	1	0	14	N	0	N	0	N	N	N	N	N	N	N	N	N	N	N	N	0	2	2	1	1	1	1	3	1	1	2
17	A	1	12	F	0	1	3to4	3	<1	0	1	0	0	0	0	0	0	0	0	1	0	2	N	0	N	0	N	N	N	N	N	N	N	N	N	N	N	N	0	1	1	1	1	1	1	2	1	1	1
18	A	1	12	F	0	1	4to5	4	1to2	1	1	1	0	3	0	0	0	0	2	0	0	7	N	0	N	0	N	N	N	N	N	N	N	N	N	N	N	N	0	1	1	1	1	1	1	1	1	1	1
19	A	1	13	F	0	1	4to5	4	2to3	2	4	0	0	1	0	1	0	0	1	2	0	9	N	0	N	0	N	N	N	N	N	N	N	N	N	N	N	N	0	1	1	2	2	1	2	3	1	1	2
20	A	1	12	F	0	1	2to3	2	2to3	2	1	1	0	4	0	0	0	0	2	2	0	10	N	0	N	0	N	N	N	Y	N	N	N	N	N	N	N	N	1	2	1	1	1	1	1	3	1	2	3
21	A	1	12	F	0	1	3to4	3	3to4	3	1	0	4	2	0	0	1	0	1	0	0	9	N	0	N	0	N	N	N	Y	N	N	N	N	N	N	N	N	1	1	2	2	1	1	1	3	1	2	1
22	A	1	12	F	0	1	4to5	4	1to2	1	1	2	0	1	0	0	0	0	0	2	0	6	N	0	N	0	N	N	N	N	N	N	N	N	N	N	N	N	0	1	2	2	1	1	1	2	1	2	2
23	A	1	12	F	0	1	3to4	3	2to3	2	4	4	4	3	4	0	2	4	1	1	0	27	N	0	N	0	N	N	N	N	N	Y	N	N	N	N	N	N	1	1	3	3	2	1	1	4	1	2	3
24	A	1	12	F	0	1	4to5	4	<1	0	1	0	0	1	1	0	0	0	2	0	0	5	N	0	N	0	N	N	N	N	N	N	N	N	N	N	N	N	0	1	2	1	2	1	1	3	1	2	1
25	A	1	12	F	0	1	3to4	3	1to2	1	2	1	0	0	1	1	0	1	1	1	0	8	N	0	N	0	N	N	N	N	N	N	N	N	N	N	N	N	0	1	3	2	1	1	1	3	1	1	1
26	A	1	12	F	0	1	4to5	4	1to2	1	0	1	0	1	0	0	0	0	0	0	0	2	N	0	N	0	N	N	N	N	N	N	N	N	N	N	N	N	0	1	2	1	1	1	1	2	1	1	1
27	A	1	12	F	0	1	3to4	3	1to2	1	4	0	0	1	0	0	0	0	0	1	0	6	N	0	N	0	N	N	N	N	N	N	N	N	N	N	N	N	0	1	1	1	1	1	1	2	1	1	1
28	A	1	13	M	1	1	>5h	5	3to4	3	3	3	1	0	2	3	3	0	1	0	4	20	N	0	N	0	N	N	N	N	N	N	N	N	N	N	N	N	0	1	2	1	1	1	1	3	2	1	3
29	A	1	12	M	1	1	4to5	4	3to4	3	4	4	0	2	0	4	0	0	0	4	4	22	N	0	N	0	N	N	N	N	N	N	N	N	N	N	N	N	0	1	4	1	4	1	1	1	1	1	1
30	A	1	12	M	1	1	4to5	4	1to2	1	4	0	2	0	0	1	0	0	0	0	1	8	N	0	N	0	N	N	N	N	N	N	N	N	N	N	N	N	0	1	2	2	1	1	1	2	2	1	2
31	A	1	12	M	1	1	4to5	4	4to5	4	2	1	0	1	3	0	0	0	1	1	1	10	N	0	N	0	N	N	N	N	N	N	N	N	N	N	N	N	0	1	1	1	1	1	1	1	1	1	1
32	A	1	13	M	1	1	3to4	3	2to3	2	3	1	0	1	0	1	0	0	0	0	0	6	N	0	N	0	N	N	N	N	N	N	N	N	N	N	N	N	0	1	1	1	1	1	1	1	1	1	1
33	A	1	12	M	1	1	>5h	5	2to3	2	2	1	0	0	0	0	0	2	0	0	0	5	N	0	N	0	N	N	N	N	N	N	N	N	N	N	N	N	0	1	3	1	1	1	1	4	1	1	1
34	A	1	12	M	1	1	2to3	2	1to2	1	3	1	0	1	2	1	3	0	1	1	0	13	N	0	N	0	N	N	N	N	N	N	N	N	N	N	N	Y	1	1	2	1	1	2	1	2	1	1	1
35	A	1	13	M	1	1	3to4	3	<1	0	1	4	1	1	0	1	0	0	0	0	0	8	N	0	N	0	N	N	N	N	N	N	N	N	N	N	N	N	0	1	1	1	1	1	1	1	2	1	1
36	A	1	12	M	1	1	3to4	3	1to2	1	1	2	1	0	1	0	0	0	2	0	0	7	N	0	N	0	N	N	N	N	N	N	N	N	N	N	N	N	0	1	1	1	1	1	1	3	1	1	1
37	A	1	12	M	1	1	4to5	4	1to2	1	0	0	0	0	0	0	0	0	0	0	0	0	N	0	N	0	N	N	N	N	N	N	N	N	N	N	N	N	0	1	1	1	1	1	1	1	1	1	1
38	A	1	12	M	1	1	1to2	1	>5h	5	4	4	2	3	1	1	0	0	2	1	0	18	N	0	N	0	N	N	N	N	N	N	N	N	N	N	N	N	0	2	2	3	1	1	1	2	1	1	4
39	A	1	12	M	1	1	>5h	5	2to3	2	0	0	0	1	2	0	0	0	1	2	0	6	N	0	N	0	N	N	N	N	N	N	N	N	N	N	N	N	0	1	1	1	1	1	1	1	1	1	1
40	A	1	13	M	1	1	3to4	3	<1	0	0	2	1	1	1	0	0	1	0	1	0	7	N	0	N	0	N	N	N	N	N	N	N	N	N	N	N	N	0	1	3	1	2	1	1	3	1	1	1
41	A	1	12	M	1	1	3to4	3	2to3	2	3	0	2	3	1	0	0	2	1	1	0	13	N	0	N	0	N	N	N	N	N	N	N	N	N	N	N	N	0	1	2	1	2	1	1	3	1	2	2
42	A	1	12	M	1	1	3to4	3	2to3	2	3	1	0	1	0	0	0	0	0	0	1	6	N	0	N	0	N	N	N	N	Y	N	N	N	N	N	N	N	1	1	1	1	1	1	1	1	1	1	1
43	A	1	12	M	1	1	2to3	2	<1	0	4	2	0	0	0	0	0	0	1	1	0	8	N	0	N	0	N	N	N	N	N	Y	N	N	N	N	N	N	1	1	1	1	1	2	1	1	1	2	2
44	A	1	12	M	1	1	3to4	3	2to3	2	3	0	0	1	2	0	0	0	0	1	0	7	N	0	N	0	N	N	N	N	Y	N	N	N	N	N	N	N	1	2	2	1	1	1	1	4	2	2	2
45	A	1	12	M	1	1	>5h	5	1to2	1	3	2	2	1	1	1	0	1	0	1	0	12	N	0	N	0	N	N	N	N	N	N	N	N	N	N	N	N	0	1	2	1	1	1	1	3	2	2	3
46	A	1	12	M	1	1	3to4	3	2to3	2	1	0	0	1	1	0	0	0	0	1	0	4	N	0	N	0	N	N	N	N	N	N	N	N	N	N	N	N	0	2	2	1	1	1	1	2	2	1	1
47	A	1	12	M	1	1	4to5	4	2to3	2	2	4	0	2	3	1	0	0	1	1	0	14	N	0	N	0	N	N	N	N	N	N	N	N	N	N	N	N	0	1	2	2	1	1	1	3	1	1	1
48	A	1	14	M	1	1	4to5	4	2to3	2	2	3	1	1	0	0	0	0	2	0	0	9	N	0	N	0	N	N	N	N	N	N	N	N	N	N	N	N	0	1	2	1	2	1	2	3	2	1	2
49	A	1	12	M	1	1	4to5	4	2to3	2	2	0	0	2	0	0	0	1	0	1	0	6	N	0	N	0	N	N	N	N	N	N	N	N	N	N	N	N	0	1	2	1	2	1	1	4	1	4	2
50	A	1	12	M	1	1	3to4	3	2to3	2	3	1	4	4	3	1	0	0	1	2	0	19	N	0	N	0	N	N	N	Y	N	N	N	N	N	N	N	N	1	1	2	3	1	1	2	4	1	1	3
51	A	1	13	M	1	1	4to5	4	2to3	2	4	0	0	2	4	2	1	1	2	0	3	19	N	0	N	0	N	N	N	N	N	N	N	N	N	N	N	N	0	1	2	1	1	1	1	3	2	2	1
52	A	1	12	M	1	1	4to5	4	1to2	1	2	1	1	3	1	0	0	1	0	1	0	10	N	0	N	0	N	N	N	N	N	N	N	N	N	N	N	N	0	1	1	1	1	1	2	3	1	1	3
53	A	1	13	M	1	1	4to5	4	>5h	5	4	1	0	4	0	0	0	0	0	0	0	9	N	0	N	0	N	N	N	N	N	N	N	N	N	N	N	N	0	1	3	4	3	2	3	1	1	2	1
54	A	1	13	M	1	1	3to4	3	<1	0	0	1	0	1	1	2	0	0	3	1	0	9	N	0	N	0	N	N	N	N	N	Y	N	N	N	N	N	N	1	1	2	3	2	1	1	2	1	1	3
55	A	1	12	M	1	1	4to5	4	<1	0	0	4	1	4	0	0	0	0	0	0	4	13	N	0	N	0	N	N	N	N	N	N	N	N	N	N	N	N	0	1	1	1	1	1	1	2	3	1	1
56	A	1	12	M	1	1	4to5	4	2to3	2	1	1	0	2	0	0	0	0	0	1	1	6	N	0	N	0	N	N	N	N	N	N	N	N	N	N	N	N	0	2	2	1	1	1	1	3	2	2	2
57	A	1	13	M	1	1	2to3	2	1to2	1	2	0	1	1	0	1	0	1	0	0	0	6	N	0	N	0	N	N	N	N	N	N	N	N	N	N	N	N	0	2	2	1	1	1	1	2	1	1	2
58	A	1	12	M	1	1	4to5	4	1to2	1	1	0	0	0	0	0	0	0	0	0	0	1	N	0	N	0	N	N	N	N	N	N	N	N	N	N	N	N	0	1	1	1	1	1	1	2	1	1	1
59	A	1	12	M	1	1	>5h	5	3to4	3	4	2	1	1	0	0	0	1	0	2	0	11	N	0	N	0	N	N	N	N	N	N	N	N	N	N	N	N	0	1	2	1	1	1	1	4	1	3	4
60	A	1	13	M	1	1	3to4	3	4to5	4	3	1	2	3	3	0	0	4	1	0	1	18	N	0	N	0	N	N	N	N	N	N	N	N	N	N	N	N	0	2	3	1	2	1	4	3	2	2	2
61	A	1	12	M	1	1	4to5	4	<1	0	2	1	2	1	0	0	0	0	1	0	1	8	N	0	N	0	N	N	N	N	N	N	N	N	N	N	N	N	0	1	2	1	1	1	1	2	1	1	1
62	A	1	12	M	1	1	4to5	4	1to2	1	1	0	2	0	1	0	0	0	1	0	0	5	N	0	N	0	N	N	N	N	N	N	N	N	N	N	N	N	0	1	1	1	2	1	2	3	1	2	1
63	A	1	12	M	1	1	1to2	1	2to3	2	4	2	2	0	4	3	0	0	1	1	0	17	N	0	N	0	N	N	N	N	N	N	N	N	N	N	N	N	0	1	2	1	2	1	1	3	1	1	3
64	A	1	12	M	1	1	>5h	5	1to2	1	3	0	1	1	0	1	0	3	0	0	0	9	N	0	N	0	N	N	N	N	N	N	N	N	N	N	N	N	0	2	1	1	1	1	1	1	1	1	1
65	A	1	12	M	1	1	3to4	3	2to3	2	4	0	2	4	0	0	0	0	0	0	0	10	N	0	N	0	N	N	N	N	N	N	N	N	N	N	N	N	0	1	1	1	1	1	1	1	1	1	1
66	A	1	12	M	1	1	4to5	4	3to4	3	3	3	1	2	0	0	0	0	0	1	0	10	N	0	N	0	N	N	N	Y	N	N	N	N	N	N	N	N	1	1	2	1	2	1	1	4	1	2	1
67	A	1	13	M	1	1	4to5	4	1to2	1	4	0	0	1	0	0	0	0	0	2	0	7	N	0	N	0	N	N	N	N	N	N	N	N	N	N	N	N	0	1	1	1	1	1	1	3	1	2	2
68	A	1	12	M	1	1	4to5	4	>5h	5	3	0	0	2	3	0	0	0	0	0	0	8	N	0	N	0	N	N	N	N	N	N	N	N	N	N	N	N	0	1	1	1	1	1	1	1	1	1	1
69	A	1	12	M	1	1	4to5	4	1to2	1	3	1	1	1	0	1	0	0	0	0	0	7	N	0	N	0	N	N	N	Y	N	N	N	N	N	N	N	N	1	1	1	1	1	1	1	1	1	1	2
70	A	1	12	M	1	1	4to5	4	4to5	4	3	0	1	2	0	0	0	0	1	1	0	8	N	0	N	0	N	N	N	N	N	N	N	N	N	N	N	N	0	1	1	1	1	1	1	3	1	1	2
71	A	1	14	M	1	1	3to4	3	2to3	2	4	2	1	0	0	0	0	0	2	3	0	12	N	0	N	0	N	N	N	N	N	N	N	N	N	N	N	N	0	2	1	1	1	1	3	4	3	4	1
72	A	1	12	M	1	1	4to5	4	<1	0	1	1	0	2	2	0	1	1	1	0	0	9	N	0	N	0	N	N	N	N	N	N	N	N	N	N	N	N	0	1	1	1	1	1	1	4	1	2	2
73	A	1	13	M	1	1	3to4	3	4to5	4	4	0	0	2	0	0	0	0	0	0	0	6	N	0	N	0	N	N	N	N	N	N	N	N	N	N	N	N	0	1	1	1	1	1	1	2	1	2	1
74	A	1	12	M	1	1	4to5	4	2to3	2	2	2	0	0	0	2	1	1	2	1	1	12	N	0	N	0	N	N	N	N	N	N	N	N	N	N	N	N	0	2	3	2	2	4	3	2	2	2	4
75	A	1	13	M	1	1	>5h	5	3to4	3	4	3	0	1	4	3	0	0	0	0	0	15	N	0	N	0	N	N	N	N	N	N	N	N	N	N	N	N	0	1	2	1	1	1	1	2	1	1	1
76	A	1	12	M	1	1	4to5	4	<1	0	2	3	1	4	3	0	0	0	1	1	0	15	N	0	N	0	N	N	N	N	N	N	N	N	N	N	N	N	0	1	2	1	1	1	1	2	1	2	1
77	A	1	12	M	1	1	4to5	4	1to2	1	4	2	0	3	0	0	0	0	0	3	0	12	N	0	N	0	N	N	N	Y	N	N	N	N	N	N	N	N	1	1	1	1	1	2	1	3	1	2	2
78	A	1	14	F	0	2	>5h	5	3to4	3	1	1	0	0	2	0	0	0	0	0	0	4	N	0	N	0	N	N	N	N	N	N	N	N	N	N	N	N	0	1	2	1	2	1	2	4	2	3	1
79	A	1	13	F	0	2	>5h	5	1to2	1	1	0	4	4	2	0	0	0	0	1	0	12	N	0	N	0	N	N	N	N	N	N	N	N	N	N	N	N	0	1	2	2	2	1	2	2	1	2	2
80	A	1	13	F	0	2	>5h	5	3to4	3	2	1	0	1	1	0	0	1	2	1	1	10	N	0	N	0	N	N	N	N	N	N	N	N	N	N	N	N	0	1	3	2	2	1	1	3	1	2	2
81	A	1	13	F	0	2	4to5	4	1to2	1	1	1	3	1	1	2	0	0	1	1	0	11	N	0	N	0	N	N	N	N	N	N	N	N	N	N	N	N	0	1	2	1	1	1	1	3	1	1	2
82	A	1	13	F	0	2	>5h	5	3to4	3	4	4	4	4	2	2	0	0	0	0	0	20	N	0	N	0	N	N	N	N	N	N	N	N	N	N	N	N	0	2	4	2	3	1	2	4	1	4	3
83	A	1	14	F	0	2	4to5	4	3to4	3	2	0	0	0	0	0	0	4	0	1	1	8	N	0	N	0	N	N	N	N	N	N	N	N	N	N	N	N	0	1	1	2	1	1	1	3	1	1	1
84	A	1	14	F	0	2	3to4	3	3to4	3	0	0	0	0	0	0	0	0	0	0	0	0	N	0	N	0	N	N	N	N	N	N	N	N	N	N	N	N	0	1	2	1	1	1	1	2	1	1	1
85	A	1	14	F	0	2	>5h	5	1to2	1	2	0	1	1	1	0	0	0	0	0	0	5	N	0	N	0	N	N	N	N	N	N	N	N	N	N	N	N	0	1	1	1	1	1	1	3	1	1	1
86	A	1	14	F	0	2	2to3	2	4to5	4	1	0	2	3	2	1	1	2	1	1	1	15	N	0	N	0	N	N	N	N	N	N	N	N	N	N	N	N	0	1	1	1	1	1	1	1	1	1	1
87	A	1	13	F	0	2	>5h	5	1to2	1	2	1	1	1	1	0	0	0	1	0	1	8	N	0	N	0	N	N	N	N	N	N	N	N	N	N	N	N	0	1	2	1	1	1	1	2	2	1	1
88	A	1	13	F	0	2	3to4	3	3to4	3	2	2	2	2	0	1	0	0	1	0	1	11	N	0	N	0	N	N	N	N	N	Y	N	N	N	N	N	N	1	1	2	1	2	2	2	3	1	2	2
89	A	1	14	F	0	2	>5h	5	3to4	3	4	0	1	3	0	1	0	0	0	1	1	11	N	0	N	0	N	N	N	N	N	N	N	N	N	N	N	N	0	1	2	2	3	1	2	4	2	1	1
90	A	1	13	F	0	2	>5h	5	3to4	3	0	0	1	2	0	0	0	0	0	0	1	4	N	0	N	0	N	N	N	N	N	N	N	N	N	N	N	N	0	2	1	1	1	1	2	3	2	1	1
91	A	1	14	F	0	2	>5h	5	<1	0	3	2	0	0	0	0	0	0	0	0	0	5	N	0	N	0	N	N	N	N	N	N	N	N	N	N	N	N	0	1	1	1	1	1	1	3	3	1	1
92	A	1	13	F	0	2	4to5	4	3to4	3	4	2	2	0	0	0	0	0	0	1	0	9	N	0	N	0	N	N	N	N	N	N	N	N	N	N	N	N	0	1	3	2	1	1	1	3	1	1	2
93	A	1	13	F	0	2	>5h	5	4to5	4	2	0	1	0	0	0	0	0	0	1	0	4	N	0	N	0	N	N	N	N	N	N	N	N	N	N	N	N	0	1	2	1	1	1	1	2	1	1	1
94	A	1	13	F	0	2	>5h	5	3to4	3	2	1	2	0	0	0	0	0	0	0	0	5	N	0	N	0	N	N	N	N	N	N	N	N	N	N	N	N	0	1	2	1	1	1	1	1	2	2	1
95	A	1	13	F	0	2	>5h	5	2to3	2	3	2	2	1	1	0	0	1	1	2	2	15	N	0	N	0	N	N	N	N	N	N	N	N	N	N	N	N	0	2	2	1	1	1	1	3	1	2	1
96	A	1	14	F	0	2	>5h	5	2to3	2	4	3	3	3	2	3	0	1	3	4	3	29	N	0	N	0	N	N	N	N	N	N	N	N	N	N	N	N	0	3	4	1	2	1	3	4	3	4	2
97	A	1	13	F	0	2	>5h	5	>5h	5	3	1	4	3	0	0	0	1	2	0	3	17	N	0	N	0	N	N	N	N	N	N	N	N	N	N	N	N	0	2	2	3	1	1	2	4	3	1	3
98	A	1	13	F	0	2	>5h	5	>5h	5	2	0	1	3	2	0	0	1	2	2	3	16	N	0	N	0	N	N	N	N	N	N	N	N	N	N	N	N	0	1	2	2	2	1	1	3	2	2	1
99	A	1	13	F	0	2	>5h	5	3to4	3	2	2	1	1	1	0	0	0	1	1	0	9	N	0	N	0	N	N	N	N	N	N	N	N	N	N	N	N	0	2	3	1	1	1	2	4	1	2	2
100	A	1	13	F	0	2	>5h	5	2to3	2	4	2	1	0	0	0	0	0	0	1	0	8	N	0	N	0	N	N	N	N	N	N	N	N	N	N	N	N	0	1	2	1	1	1	2	3	1	1	1
101	A	1	13	F	0	2	4to5	4	2to3	2	2	0	2	0	0	0	0	1	1	1	0	7	N	0	N	0	N	N	N	N	N	N	N	N	N	N	N	N	0	1	2	1	1	1	1	2	1	1	2
102	A	1	13	F	0	2	4to5	4	>5h	5	1	3	4	2	3	1	0	2	3	4	0	23	N	0	N	0	N	N	N	N	N	N	N	N	N	N	N	N	0	2	3	1	2	1	1	4	1	2	3
103	A	1	13	F	0	2	3to4	3	4to5	4	2	3	4	3	1	4	0	2	2	3	3	27	N	0	N	0	N	N	N	N	N	Y	N	N	N	N	N	N	1	3	4	3	3	1	3	4	4	2	2
104	A	1	13	F	0	2	>5h	5	>5h	5	0	3	4	0	4	0	4	0	3	2	0	20	N	0	N	0	N	N	N	N	N	N	N	N	N	N	N	N	0	1	2	1	3	1	1	4	1	2	1
105	A	1	13	F	0	2	2to3	2	2to3	2	1	0	3	0	0	0	0	0	1	0	0	5	N	0	N	0	N	N	N	N	N	N	N	N	N	N	N	N	0	3	1	1	1	1	1	3	1	1	3
106	A	1	14	F	0	2	4to5	4	>5h	5	3	4	4	3	4	0	0	2	2	3	0	25	N	0	N	0	N	N	N	N	N	N	N	N	N	N	N	N	0	2	4	3	3	1	1	4	3	2	2
107	A	1	13	F	0	2	3to4	3	2to3	2	2	1	0	1	2	1	0	0	1	2	0	10	N	0	N	0	N	N	N	N	N	N	N	N	N	N	N	N	0	1	2	1	2	1	1	4	2	2	2
108	A	1	14	F	0	2	4to5	4	2to3	2	1	3	4	4	3	0	0	1	1	0	4	21	N	0	N	0	N	N	N	N	N	N	N	N	N	N	N	N	0	1	2	1	2	1	3	4	3	1	1
109	A	1	13	F	0	2	4to5	4	2to3	2	4	2	3	1	1	4	0	3	1	4	4	27	N	0	N	0	N	N	N	N	N	N	N	N	N	N	N	N	0	1	4	4	3	1	2	4	3	1	3
110	A	1	13	F	0	2	4to5	4	3to4	3	4	3	0	4	1	1	0	0	2	0	1	16	N	0	N	0	N	N	N	N	N	N	N	N	N	N	N	N	0	1	2	1	2	1	2	4	1	3	2
111	A	1	13	F	0	2	3to4	3	3to4	3	2	1	4	4	4	4	0	4	1	4	4	32	N	0	N	0	N	N	N	N	N	N	N	N	N	N	N	N	0	3	4	2	1	1	1	2	4	2	3
112	A	1	14	F	0	2	>5h	5	2to3	2	4	1	1	2	1	0	0	0	0	0	2	11	N	0	N	0	N	N	N	N	N	N	N	N	N	N	N	N	0	1	1	1	1	1	2	3	3	1	1
113	A	1	13	M	1	2	4to5	4	3to4	3	4	4	2	4	3	0	0	4	1	1	1	24	N	0	N	0	N	N	N	N	N	N	N	N	N	N	N	N	0	2	3	1	2	1	1	4	1	3	4
114	A	1	13	M	1	2	4to5	4	1to2	1	1	0	4	1	0	0	0	1	1	0	0	8	N	0	N	0	N	N	N	N	N	N	N	N	N	N	N	N	0	2	2	1	2	1	1	3	1	2	1
115	A	1	14	M	1	2	>5h	5	4to5	4	2	4	4	3	2	3	1	2	1	3	1	26	N	0	N	0	N	N	N	Y	N	N	N	N	N	N	N	N	1	2	4	2	3	1	1	4	2	2	3
116	A	1	13	M	1	2	>5h	5	>5h	5	4	2	3	3	3	2	1	1	2	2	1	24	N	0	N	0	N	N	N	N	Y	N	N	N	N	N	N	N	1	1	3	1	2	1	1	4	3	2	3
117	A	1	13	M	1	2	4to5	4	3to4	3	4	4	4	2	2	3	0	3	0	0	4	26	N	0	N	0	N	N	N	N	N	N	N	N	N	N	N	N	0	1	3	1	2	1	1	3	3	1	1
118	A	1	13	M	1	2	4to5	4	2to3	2	2	2	3	3	1	0	0	0	1	1	0	13	N	0	N	0	N	N	N	N	N	N	N	N	N	N	N	N	0	1	2	1	2	1	1	3	1	2	1
119	A	1	14	M	1	2	3to4	3	3to4	3	2	0	0	1	1	0	0	2	0	0	0	6	N	0	N	0	N	N	N	N	N	N	N	N	N	N	N	N	0	1	2	1	1	1	1	3	2	2	1
120	A	1	13	M	1	2	2to3	2	2to3	2	2	1	1	1	0	0	0	0	0	0	0	5	N	0	N	0	N	N	N	N	N	N	N	N	N	N	N	N	0	1	2	1	1	1	1	2	1	1	1
121	A	1	13	M	1	2	4to5	4	2to3	2	3	1	2	2	3	1	1	1	1	2	1	18	N	0	N	0	N	N	N	N	N	N	N	N	N	N	N	N	0	1	3	2	2	1	2	3	2	2	2
122	A	1	14	M	1	2	4to5	4	1to2	1	1	4	3	0	1	0	0	0	0	2	1	12	N	0	N	0	N	N	N	N	N	N	N	N	N	N	N	N	0	2	3	2	1	1	2	3	2	2	1
123	A	1	13	M	1	2	4to5	4	3to4	3	2	3	3	2	3	1	2	0	2	1	1	20	N	0	N	0	N	N	N	Y	N	N	N	N	N	N	N	N	1	1	2	1	2	1	1	4	3	2	1
124	A	1	13	M	1	2	2to3	2	1to2	1	1	0	1	2	0	0	0	0	0	2	0	6	N	0	N	0	N	N	N	N	N	N	N	N	N	N	N	N	0	1	1	1	1	1	1	3	1	1	1
125	A	1	13	M	1	2	4to5	4	3to4	3	2	1	1	2	3	4	2	3	4	0	1	23	N	0	N	0	N	N	N	N	N	N	N	N	N	N	N	N	0	1	2	3	2	1	1	4	2	2	4
126	A	1	13	M	1	2	>5h	5	2to3	2	4	1	2	3	1	0	1	0	1	1	2	16	N	0	N	0	N	N	N	N	N	N	N	N	N	N	N	N	0	1	2	3	2	1	2	3	4	2	1
127	A	1	13	M	1	2	4to5	4	3to4	3	2	1	0	2	1	0	0	0	0	0	0	6	N	0	Y	0	N	N	N	N	N	N	N	N	N	N	N	N	0	1	1	1	2	1	1	3	1	4	1
128	A	1	13	M	1	2	4to5	4	2to3	2	1	3	2	1	0	1	1	4	0	0	0	13	N	0	N	0	N	N	N	Y	N	N	N	N	N	N	N	N	1	1	2	1	1	1	2	4	2	1	2
129	A	1	13	M	1	2	>5h	5	3to4	3	4	4	4	1	2	4	0	0	4	4	3	30	N	0	N	0	N	N	N	N	N	N	N	N	N	N	N	N	0	1	4	2	2	1	1	4	2	1	2
130	A	1	13	M	1	2	2to3	2	1to2	1	4	2	4	0	1	0	0	4	3	2	2	22	N	0	N	0	N	N	N	N	N	N	N	N	N	N	N	N	0	1	2	1	2	1	1	4	2	2	3
131	A	1	14	M	1	2	>5h	5	2to3	2	2	1	1	1	0	2	0	0	0	0	0	7	N	0	N	0	N	N	N	N	N	N	N	N	N	N	N	N	0	1	2	1	1	1	1	2	1	1	1
132	A	1	13	M	1	2	4to5	4	2to3	2	4	0	4	1	4	2	0	2	4	1	3	25	Y	0	Y	0	Y	N	N	N	Y	N	Y	N	Y	N	N	N	4	2	2	1	1	1	2	4	3	4	2
133	A	1	13	M	1	2	>5h	5	2to3	2	1	3	2	2	2	0	0	1	1	0	3	15	N	0	N	0	N	N	N	N	N	Y	N	N	N	N	N	N	1	1	3	3	2	1	1	3	2	1	2
134	A	1	13	M	1	2	>5h	5	2to3	2	2	4	3	2	1	3	0	0	0	0	2	17	N	0	N	0	N	N	N	N	N	N	N	N	N	N	N	N	0	1	3	2	3	1	1	4	1	2	2
135	A	1	13	M	1	2	4to5	4	3to4	3	3	1	1	1	0	0	0	0	1	0	0	7	N	0	N	0	N	N	N	Y	N	N	N	N	N	N	N	N	1	1	1	1	1	1	1	1	1	1	1
136	A	1	13	M	1	2	>5h	5	4to5	4	0	0	3	4	0	1	0	2	1	0	0	11	N	0	N	0	N	N	N	N	N	N	N	N	N	N	N	N	0	1	2	1	2	1	1	3	1	2	2
137	A	1	13	M	1	2	4to5	4	1to2	1	2	0	1	1	1	0	0	0	0	0	0	5	N	0	N	0	N	N	N	N	N	N	N	N	N	N	N	N	0	1	1	1	1	1	1	2	2	2	1
138	A	1	13	M	1	2	3to4	3	2to3	2	1	1	0	1	1	2	0	0	1	1	2	10	N	0	N	0	N	N	N	N	N	N	N	N	N	N	N	N	0	1	2	2	1	1	2	4	2	3	2
139	A	1	13	M	1	2	>5h	5	1to2	1	3	1	4	2	1	0	0	1	0	0	1	13	N	0	N	0	N	N	N	N	Y	N	N	N	N	N	N	N	1	1	2	1	1	1	1	4	2	2	2
140	A	1	13	M	1	2	4to5	4	3to4	3	2	0	0	1	0	0	0	1	1	0	0	5	N	0	N	0	N	N	N	N	N	N	N	N	N	N	N	N	0	1	2	1	1	1	1	2	1	1	1
141	A	1	13	M	1	2	>5h	5	3to4	3	4	2	1	3	4	3	3	2	3	3	0	28	N	0	N	0	N	N	N	N	N	N	N	N	N	N	N	N	0	1	1	1	1	1	1	1	1	1	1
142	A	1	13	M	1	2	>5h	5	2to3	2	2	3	3	1	2	2	0	0	2	0	2	17	N	0	N	0	N	N	N	N	N	N	N	N	N	N	N	N	0	1	2	1	1	1	1	4	2	3	2
143	A	1	13	M	1	2	3to4	3	3to4	3	1	0	0	1	3	3	1	0	1	1	2	13	N	0	N	0	N	N	N	N	N	N	N	N	N	N	N	N	0	2	1	1	1	1	1	4	2	2	2
144	A	1	13	M	1	2	4to5	4	2to3	2	4	2	1	2	2	4	0	1	0	4	4	24	N	0	N	0	N	N	N	N	N	N	N	N	N	N	N	N	0	1	3	1	1	1	2	3	3	2	3
145	A	1	13	M	1	2	3to4	3	3to4	3	3	1	1	2	0	1	0	2	1	1	0	12	N	0	N	0	N	N	N	N	N	N	N	N	N	N	N	N	0	2	2	1	1	1	2	3	1	2	2
146	A	1	13	M	1	2	4to5	4	3to4	3	2	1	1	2	0	1	0	0	1	0	1	9	N	0	N	0	N	N	N	N	N	N	N	N	N	N	N	N	0	1	2	1	1	1	1	4	1	1	1
147	A	1	13	M	1	2	>5h	5	>5h	5	4	0	2	3	0	1	0	0	0	1	0	11	N	0	N	0	N	N	N	N	N	N	N	N	N	N	N	N	0	1	2	2	2	1	2	3	1	1	1
148	A	1	13	M	1	2	4to5	4	3to4	3	2	2	4	2	1	1	0	0	0	0	1	13	N	0	N	0	N	N	N	N	N	N	N	N	N	N	N	N	0	1	1	1	1	1	1	1	1	1	1
149	A	1	13	M	1	2	3to4	3	2to3	2	2	1	0	2	1	1	0	0	1	0	0	8	N	0	N	0	N	N	N	N	N	N	N	N	N	N	N	N	0	1	2	1	1	1	1	2	1	1	2
150	A	1	13	M	1	2	1to2	1	1to2	1	2	2	3	2	1	1	0	0	0	0	1	12	N	0	N	0	N	N	N	N	N	N	N	N	N	N	N	N	0	1	2	2	1	1	1	2	2	2	2
151	A	1	14	F	0	3	>5h	5	3to4	3	4	3	4	2	2	0	0	0	0	2	0	17	N	0	N	0	N	N	N	N	N	N	N	N	N	N	N	N	0	1	2	1	1	1	4	4	1	2	3
152	A	1	14	F	0	3	>5h	5	<1	0	3	3	1	1	0	1	0	0	0	1	0	10	N	0	N	0	N	N	N	N	N	N	N	N	N	N	N	N	0	1	1	1	1	1	2	3	2	2	2
153	A	1	14	F	0	3	>5h	5	2to3	2	2	1	1	1	0	0	0	0	0	0	0	5	N	0	N	0	N	N	N	N	N	N	N	N	N	N	N	N	0	1	2	1	2	1	2	3	2	2	2
154	A	1	14	F	0	3	>5h	5	>5h	5	4	4	0	4	0	4	0	0	0	0	0	16	N	0	N	0	N	N	N	N	N	N	N	N	N	N	N	N	0	1	1	2	1	1	1	2	1	3	1
155	A	1	14	F	0	3	4to5	4	3to4	3	3	2	1	1	1	1	1	1	1	2	0	14	N	0	N	0	N	N	N	N	N	Y	N	N	N	N	N	N	1	1	1	2	2	1	2	2	1	1	2
156	A	1	15	F	0	3	1to2	1	3to4	3	3	2	3	2	1	1	0	1	0	2	2	17	N	0	N	0	N	N	N	N	N	N	N	N	N	N	N	N	0	2	2	1	1	1	1	4	2	2	1
157	A	1	14	F	0	3	>5h	5	>5h	5	2	0	0	1	0	0	0	0	1	0	0	4	N	0	N	0	N	N	N	N	N	N	N	N	N	N	N	N	0	1	1	1	1	1	2	3	1	1	2
158	A	1	14	F	0	3	>5h	5	2to3	2	2	1	2	2	1	3	0	0	1	1	1	14	N	0	N	0	N	N	N	N	N	N	N	N	N	N	N	N	0	1	2	1	1	1	1	2	1	1	1
159	A	1	14	F	0	3	>5h	5	3to4	3	4	3	4	4	4	4	1	0	2	2	3	31	N	0	N	0	N	N	N	N	N	N	N	N	N	N	N	N	0	1	4	3	2	1	2	4	2	1	2
160	A	1	14	F	0	3	2to3	2	1to2	1	3	0	0	0	0	0	0	0	0	1	0	4	N	0	N	0	N	N	N	N	N	N	N	N	N	N	N	N	0	1	1	1	1	1	1	3	1	2	2
161	A	1	15	F	0	3	2to3	2	4to5	4	4	3	2	3	4	3	0	1	3	4	0	27	N	0	N	0	N	N	N	N	Y	N	N	N	N	N	N	N	1	1	2	2	3	1	4	4	1	4	4
162	A	1	16	F	0	3	>5h	5	3to4	3	3	0	2	1	3	0	0	0	2	0	1	12	N	0	N	0	N	N	N	N	N	N	N	N	N	N	N	N	0	1	1	1	1	1	2	4	1	1	2
163	A	1	14	F	0	3	4to5	4	1to2	1	2	1	1	0	1	0	0	0	0	0	0	5	N	0	N	0	N	N	N	N	N	N	N	N	N	N	N	N	0	1	2	1	1	1	2	2	1	1	2
164	A	1	14	F	0	3	4to5	4	2to3	2	3	2	2	3	1	0	0	0	2	2	1	16	N	0	N	0	N	N	N	N	N	N	N	N	N	N	N	N	0	1	3	1	2	1	3	4	1	1	1
165	A	1	14	F	0	3	4to5	4	3to4	3	3	4	2	2	1	1	1	0	1	3	4	22	N	0	N	0	N	N	N	N	N	N	N	N	N	N	N	N	0	3	3	1	2	2	1	3	4	3	1
166	A	1	14	F	0	3	4to5	4	2to3	2	4	1	2	3	1	4	0	0	1	4	1	21	N	0	N	0	N	N	N	N	N	N	N	N	N	N	N	N	0	2	2	1	1	1	2	4	2	3	2
167	A	1	14	F	0	3	>5h	5	3to4	3	4	4	4	3	4	1	0	0	4	4	4	32	N	0	N	0	N	N	N	N	N	N	N	N	N	N	N	N	0	1	1	4	2	1	4	4	4	4	3
168	A	1	14	F	0	3	>5h	5	>5h	5	4	2	4	4	3	3	0	1	0	2	0	23	N	0	N	0	N	N	N	N	N	N	N	N	N	N	N	N	0	1	2	3	2	1	2	4	1	1	2
169	A	1	14	F	0	3	>5h	5	2to3	2	0	4	4	0	0	2	0	2	0	0	0	12	N	0	N	0	N	N	N	N	N	N	N	N	N	N	N	N	0	2	3	1	1	1	1	3	2	1	1
170	A	1	14	F	0	3	>5h	5	<1	0	4	1	4	4	3	1	0	0	3	2	0	22	Y	0	N	0	N	N	N	N	N	N	N	N	N	N	N	N	0	1	3	2	2	2	1	3	1	1	1
171	A	1	14	F	0	3	>5h	5	2to3	2	2	2	1	2	0	1	0	0	0	1	0	9	N	0	N	0	N	N	N	N	N	N	N	N	N	N	N	N	0	1	1	1	1	1	1	3	1	1	1
172	A	1	14	F	0	3	1to2	1	1to2	1	1	1	1	0	0	1	0	1	0	0	0	5	N	0	N	0	N	N	N	N	N	N	N	N	N	N	N	N	0	1	2	1	1	1	1	3	1	1	1
173	A	1	14	F	0	3	3to4	3	4to5	4	2	1	0	0	0	2	0	0	1	1	2	9	N	0	N	0	N	N	N	N	N	N	N	N	N	N	N	N	0	1	2	1	1	1	1	3	3	2	1
174	A	1	16	F	0	3	>5h	5	>5h	5	4	4	4	2	1	4	0	4	0	0	3	26	N	0	N	0	N	N	N	N	N	N	N	N	N	N	N	N	0	1	4	1	2	1	1	2	3	1	4
175	A	1	15	F	0	3	2to3	2	>5h	5	1	1	0	1	1	0	0	2	1	2	0	9	N	0	N	0	N	N	N	N	N	N	N	N	N	N	N	N	0	2	1	2	2	1	2	2	1	2	2
176	A	1	15	F	0	3	2to3	2	3to4	3	2	0	1	0	0	4	0	0	0	2	1	10	N	0	N	0	N	N	N	N	N	N	N	N	N	N	N	N	0	1	2	1	1	1	1	3	2	2	1
177	A	1	14	F	0	3	4to5	4	>5h	5	2	2	3	2	3	3	2	1	1	3	0	22	N	0	N	0	N	N	N	N	N	N	N	N	N	N	N	N	0	1	2	2	3	1	2	4	2	1	2
178	A	1	14	F	0	3	4to5	4	2to3	2	3	1	0	2	0	0	1	0	1	0	0	8	N	0	N	0	N	N	N	N	N	N	N	N	N	N	N	N	0	1	1	1	2	2	1	3	3	1	2
179	A	1	14	F	0	3	2to3	2	1to2	1	2	0	1	0	2	0	0	0	0	0	0	5	N	0	N	0	N	N	N	N	N	N	N	N	N	N	N	N	0	1	2	1	1	1	1	3	1	1	2
180	A	1	14	F	0	3	3to4	3	1to2	1	1	0	2	0	0	0	0	0	0	2	1	6	N	0	N	0	N	N	N	N	N	N	N	N	N	N	N	N	0	1	1	1	2	1	1	3	2	2	2
181	A	1	15	F	0	3	4to5	4	2to3	2	2	0	1	2	1	0	0	0	1	2	0	9	N	0	N	0	N	N	N	N	N	N	N	N	N	N	N	N	0	1	2	1	2	1	1	4	2	2	1
182	A	1	15	F	0	3	2to3	2	2to3	2	1	0	0	0	0	0	0	0	0	1	1	3	N	0	N	0	N	N	N	N	N	N	N	N	N	N	N	N	0	1	1	1	1	1	2	3	1	2	1
183	A	1	14	F	0	3	3to4	3	3to4	3	1	0	0	2	0	0	0	0	0	0	0	3	N	0	N	0	N	N	N	N	N	N	N	N	N	N	N	N	0	1	1	1	1	1	1	2	1	1	1
184	A	1	14	F	0	3	>5h	5	2to3	2	3	3	1	1	2	0	0	0	3	1	0	14	N	0	N	0	N	N	N	N	N	N	N	N	N	N	N	N	0	1	1	2	2	1	1	1	1	3	1
185	A	1	14	F	0	3	4to5	4	3to4	3	2	1	1	1	0	0	0	0	1	2	1	9	N	0	N	0	N	N	N	N	N	N	N	N	N	N	N	N	0	1	2	1	1	1	2	2	2	2	1
186	A	1	14	F	0	3	3to4	3	4to5	4	2	0	1	2	1	1	0	0	1	0	0	8	N	0	N	0	N	N	N	N	N	N	N	N	N	N	N	N	0	1	1	1	2	1	1	3	1	2	3
187	A	1	14	F	0	3	4to5	4	4to5	4	4	2	1	1	1	1	0	0	3	1	1	15	N	0	N	0	N	N	N	N	N	N	N	N	N	N	N	N	0	1	2	2	2	1	1	4	2	4	3
188	A	1	14	F	0	3	1to2	1	<1	0	2	3	0	1	0	1	0	0	0	1	0	8	N	0	N	0	N	N	N	N	N	N	N	N	N	N	N	N	0	1	1	1	1	1	1	1	2	1	1
189	A	1	14	F	0	3	4to5	4	3to4	3	2	3	0	0	1	2	1	0	1	2	1	13	N	0	N	0	N	N	N	N	N	N	N	N	N	N	N	N	0	1	2	1	2	2	1	4	2	3	1
190	A	1	14	F	0	3	>5h	5	2to3	2	4	2	2	2	4	2	0	1	2	2	3	24	N	0	N	0	N	N	N	N	N	N	N	N	N	N	N	N	0	3	3	4	3	1	2	3	3	2	4
191	A	1	14	F	0	3	>5h	5	2to3	2	3	2	2	2	2	3	0	0	1	4	0	19	N	0	N	0	N	N	N	N	N	N	N	N	N	N	N	N	0	1	3	4	2	1	2	4	1	1	2
192	A	1	14	F	0	3	2to3	2	3to4	3	3	0	2	1	0	0	0	2	0	0	1	9	N	0	N	0	N	N	N	N	N	N	N	N	N	N	N	N	0	1	2	1	1	1	1	3	1	1	1
193	A	1	14	F	0	3	4to5	4	>5h	5	4	4	2	1	0	0	0	0	0	1	0	12	N	0	N	0	N	N	N	N	N	N	N	N	N	N	N	N	0	1	3	1	1	1	2	3	1	1	1
194	A	1	14	M	1	3	<1	0	<1	0	1	0	0	1	1	0	0	1	1	0	2	7	N	0	N	0	N	N	N	N	N	N	N	N	N	N	N	N	0	1	1	2	1	1	3	4	2	2	3
195	A	1	14	M	1	3	4to5	4	3to4	3	3	0	1	2	1	0	0	0	1	0	1	9	N	0	N	0	N	N	N	N	N	N	N	N	N	N	N	N	0	1	2	1	2	1	1	3	2	3	1
196	A	1	14	M	1	3	>5h	5	4to5	4	2	1	2	3	1	4	0	0	1	2	0	16	N	0	N	0	N	N	N	N	N	N	N	N	N	N	N	N	0	1	2	1	1	1	2	4	1	3	2
197	A	1	14	M	1	3	>5h	5	3to4	3	4	3	3	4	1	3	1	0	2	0	0	21	N	0	N	0	N	N	N	Y	N	N	N	N	N	N	N	N	1	1	2	2	1	1	1	1	1	2	1
198	A	1	14	M	1	3	1to2	1	2to3	2	1	2	0	1	1	4	1	0	1	0	0	11	N	0	N	0	N	N	N	N	N	N	N	N	N	N	N	N	0	1	1	1	1	1	1	1	1	1	1
199	A	1	14	M	1	3	>5h	5	3to4	3	1	0	1	0	2	1	1	0	1	0	1	8	N	0	N	0	N	N	N	N	N	N	N	N	N	N	N	N	0	1	2	3	1	1	1	3	2	3	2
200	A	1	14	M	1	3	4to5	4	2to3	2	4	1	2	3	1	2	0	1	1	1	1	17	N	0	N	0	N	N	N	N	N	N	N	N	N	N	N	N	0	2	1	1	2	1	3	4	1	1	2
201	A	1	14	M	1	3	>5h	5	>5h	5	4	4	1	4	2	0	0	2	4	4	4	29	N	0	N	0	N	N	N	Y	N	N	N	N	N	N	N	N	1	2	4	4	3	1	2	4	4	3	4
202	A	1	15	M	1	3	1to2	1	<1	0	4	2	3	3	1	2	0	2	1	1	0	19	N	0	N	0	N	N	N	N	N	N	N	N	N	N	N	N	0	1	1	1	1	1	2	3	1	1	2
203	A	1	14	M	1	3	>5h	5	>5h	5	3	1	0	4	1	0	0	0	1	0	0	10	N	0	N	0	N	N	N	N	N	N	N	N	N	N	N	N	0	1	1	1	1	1	1	3	1	1	1
204	A	1	14	M	1	3	>5h	5	1to2	1	3	2	4	3	2	1	0	0	1	1	0	17	N	0	N	0	N	N	N	N	N	N	N	N	N	N	N	N	0	2	4	3	3	1	2	4	1	2	4
205	A	1	15	M	1	3	4to5	4	2to3	2	2	2	2	3	1	2	1	4	2	2	1	22	Y	0	Y	0	N	N	N	N	N	N	N	N	N	N	N	N	0	1	2	2	2	1	2	2	1	2	2
206	A	1	15	M	1	3	4to5	4	>5h	5	4	0	0	2	3	1	3	2	0	0	4	19	N	0	N	0	N	N	N	N	N	N	N	N	N	N	N	N	0	2	2	1	1	1	1	1	2	1	2
207	A	1	14	M	1	3	4to5	4	1to2	1	3	0	3	4	1	4	0	0	3	1	0	19	N	0	N	0	N	N	N	Y	N	N	N	N	N	N	N	N	1	1	3	1	2	1	1	4	1	4	2
208	A	1	16	M	1	3	>5h	5	>5h	5	3	0	2	4	0	0	0	3	1	2	1	16	Y	0	Y	0	N	N	N	N	N	N	N	N	N	N	N	N	0	2	1	1	1	1	1	3	1	1	2
209	A	1	15	M	1	3	>5h	5	3to4	3	3	1	2	2	2	1	1	2	3	2	1	20	N	0	Y	0	N	N	N	N	N	N	N	N	N	N	N	N	0	1	2	2	2	1	1	3	1	3	2
210	A	1	16	M	1	3	4to5	4	>5h	5	4	0	4	4	2	0	0	0	0	0	4	18	Y	0	Y	0	Y	N	N	Y	N	N	Y	N	N	N	N	N	3	3	1	1	1	1	2	4	2	1	4
211	A	1	14	M	1	3	>5h	5	2to3	2	4	3	1	0	1	2	0	0	1	0	0	12	N	0	N	0	N	N	N	N	N	N	N	N	N	N	N	N	0	1	2	1	1	1	2	3	1	2	1
212	A	1	14	M	1	3	>5h	5	1to2	1	2	1	1	1	3	0	1	0	0	0	0	9	N	0	N	0	N	N	N	N	N	N	N	N	N	N	N	N	0	1	2	1	1	1	1	3	3	2	1
213	A	1	14	M	1	3	>5h	5	3to4	3	2	0	2	1	1	0	0	0	1	0	2	9	N	0	Y	0	N	N	N	N	N	N	N	N	N	N	N	N	0	1	2	1	1	1	1	3	2	1	1
214	A	1	14	M	1	3	>5h	5	>5h	5	3	4	4	1	0	4	0	0	0	3	2	21	N	0	N	0	N	N	N	N	N	N	N	N	N	N	N	N	0	1	3	1	1	1	1	4	2	1	1
215	A	1	16	M	1	3	>5h	5	>5h	5	1	0	1	4	4	0	0	0	0	0	0	10	Y	0	Y	0	N	N	N	N	N	N	N	N	N	N	N	N	0	1	1	1	1	1	1	1	1	1	1
216	A	1	16	M	1	3	1to2	1	<1	0	4	4	4	4	4	4	4	4	4	4	4	44	N	0	N	0	N	N	N	N	N	N	N	N	N	N	N	N	0	1	1	1	1	1	1	1	1	1	1
217	A	1	14	M	1	3	4to5	4	3to4	3	4	2	2	2	1	0	0	1	0	0	1	13	N	0	N	0	N	N	N	N	N	N	N	N	N	N	N	N	0	1	2	1	1	1	1	4	2	1	2
218	A	1	15	M	1	3	>5h	5	2to3	2	2	0	1	1	0	2	0	0	0	1	0	7	N	0	N	0	N	N	N	N	N	N	N	N	N	N	N	N	0	1	2	2	1	1	1	3	1	1	2
219	A	1	14	M	1	3	3to4	3	1to2	1	1	0	1	0	1	0	1	0	0	1	0	5	N	0	N	0	N	N	N	N	N	N	N	N	N	N	N	N	0	1	1	1	1	1	1	1	1	1	1
220	A	1	14	M	1	3	3to4	3	2to3	2	2	2	1	0	0	0	0	0	0	0	0	5	N	0	N	0	N	N	N	N	N	N	N	N	N	N	N	N	0	1	1	1	1	1	1	2	1	1	1
221	A	1	15	M	1	3	2to3	2	3to4	3	0	0	1	2	1	3	1	0	1	2	0	11	N	0	N	0	N	N	N	Y	N	N	N	N	N	N	N	N	1	1	2	2	1	1	1	2	1	1	1
222	A	1	16	M	1	3	>5h	5	>5h	5	3	0	0	0	0	0	0	1	0	0	0	4	N	0	N	0	N	N	N	N	N	N	N	N	N	N	N	N	0	1	1	1	1	1	1	1	1	1	1
223	A	1	14	M	1	3	>5h	5	>5h	5	2	1	1	2	0	0	0	0	0	0	0	6	N	0	N	0	N	N	N	N	N	N	N	N	N	N	N	N	0	1	2	1	1	1	1	2	1	1	1
224	A	1	16	M	1	3	>5h	5	1to2	1	2	0	1	1	0	3	0	1	0	1	1	10	Y	0	Y	0	N	N	N	N	N	N	Y	N	N	N	N	N	1	1	3	1	1	1	1	3	2	1	1
225	A	1	15	M	1	3	4to5	4	1to2	1	2	2	0	0	1	0	0	0	0	0	0	5	N	0	N	0	N	N	N	N	N	N	N	N	N	N	N	N	0	1	3	2	1	1	1	3	1	2	2
226	A	1	14	M	1	3	4to5	4	3to4	3	1	0	1	0	0	0	0	0	0	0	0	2	N	0	N	0	N	N	N	N	N	N	N	N	N	N	N	N	0	1	1	1	1	1	1	1	1	1	1
227	A	1	15	F	0	4	<1	0	2to3	2	3	4	4	3	4	1	3	0	2	0	0	24	N	0	N	0	N	N	N	N	N	N	N	N	N	N	N	N	0	2	3	1	2	1	1	4	1	1	4
228	A	1	16	F	0	4	<1	0	>5h	5	4	1	1	0	1	2	0	0	2	1	0	12	N	0	N	0	N	N	N	N	N	N	N	N	N	N	N	N	0	1	2	2	1	1	1	4	2	3	1
229	A	1	15	F	0	4	<1	0	>5h	5	3	1	2	3	3	2	1	0	2	2	0	19	N	0	N	0	N	N	N	Y	N	N	N	N	N	N	N	N	1	1	2	1	2	1	1	3	2	3	1
230	A	1	15	F	0	4	<1	0	2to3	2	3	3	3	0	0	2	0	1	1	0	0	13	N	0	N	0	N	N	N	N	N	N	N	N	N	N	N	N	0	1	3	1	1	1	1	4	2	1	2
231	A	1	15	F	0	4	<1	0	2to3	2	1	0	1	0	0	0	0	1	0	0	0	3	N	0	N	0	N	N	N	N	N	N	N	N	N	N	N	N	0	1	2	1	1	1	1	1	1	1	1
232	A	1	15	F	0	4	1to2	1	2to3	2	3	0	0	1	1	0	0	0	2	2	0	9	N	0	N	0	N	N	N	N	N	N	N	N	N	N	N	N	0	1	2	1	1	1	1	1	1	1	1
233	A	1	15	F	0	4	1to2	1	3to4	3	4	4	4	2	1	0	0	4	1	3	0	23	N	0	N	0	N	N	N	N	N	N	N	N	N	N	N	N	0	1	2	1	2	1	2	3	1	1	1
234	A	1	15	F	0	4	3to4	3	<1	0	3	2	3	3	1	0	0	0	0	1	0	13	N	0	Y	0	N	N	N	N	N	N	N	N	N	N	N	N	0	1	2	1	1	1	1	4	2	1	1
235	A	1	15	F	0	4	<1	0	1to2	1	1	0	2	4	3	2	0	0	2	0	0	14	N	0	N	0	N	N	N	N	N	N	N	N	N	N	N	N	0	1	2	2	2	1	1	4	1	1	2
236	A	1	15	F	0	4	1to2	1	3to4	3	4	4	4	3	2	4	1	3	4	4	0	33	Y	0	N	0	N	N	N	N	N	N	N	N	N	N	N	N	0	2	4	3	1	1	2	4	1	1	2
237	A	1	15	F	0	4	<1	0	2to3	2	2	0	0	1	0	1	0	0	0	0	0	4	N	0	N	0	N	N	N	N	N	N	N	N	N	N	N	N	0	1	3	1	2	1	1	4	1	3	3
238	A	1	15	F	0	4	<1	0	2to3	2	2	0	2	1	1	3	0	0	1	1	0	11	N	0	N	0	N	N	N	N	N	N	N	N	N	N	N	N	0	1	2	2	1	1	2	2	2	1	1
239	A	1	15	F	0	4	<1	0	1to2	1	3	0	2	1	1	0	0	0	2	1	0	10	N	0	N	0	N	N	N	N	N	N	N	N	N	N	N	N	0	1	2	2	1	1	1	2	1	1	1
240	A	1	15	F	0	4	1to2	1	4to5	4	3	3	2	3	3	3	1	0	3	4	3	28	N	0	N	0	N	N	N	N	N	N	N	N	N	N	N	N	0	1	2	2	3	1	3	3	3	2	2
241	A	1	16	F	0	4	1to2	1	3to4	3	1	1	2	0	2	2	0	0	3	2	0	13	N	0	N	0	N	N	N	N	N	N	N	N	N	N	N	N	0	1	2	2	2	1	1	3	1	1	2
242	A	1	15	F	0	4	<1	0	3to4	3	2	0	1	1	2	0	0	1	0	0	1	8	N	0	N	0	N	N	N	N	N	N	N	N	N	N	N	N	0	2	2	1	1	1	1	3	1	1	2
243	A	1	15	F	0	4	<1	0	>5h	5	2	3	4	4	4	2	0	2	4	4	0	29	N	0	N	0	N	N	N	N	N	N	N	N	N	N	N	N	0	1	3	2	2	1	1	4	1	4	3
244	A	1	15	F	0	4	1to2	1	4to5	4	3	3	1	3	3	3	1	0	3	3	3	26	N	0	N	0	N	N	N	N	N	N	N	N	N	N	N	N	0	1	2	2	3	1	3	3	3	2	3
245	A	1	17	F	0	4	1to2	1	3to4	3	2	1	4	2	0	2	0	0	2	1	0	14	N	0	N	0	N	N	N	N	N	N	N	N	N	N	N	N	0	1	3	2	1	1	2	4	2	1	2
246	A	1	15	M	1	4	2to3	2	2to3	2	4	1	2	3	1	0	2	0	1	1	0	15	N	0	N	0	N	N	N	N	N	N	N	N	N	N	N	N	0	2	3	1	2	2	1	1	1	3	1
247	A	1	15	M	1	4	<1	0	2to3	2	3	3	1	1	0	0	0	0	0	0	0	8	N	0	N	0	N	N	N	Y	N	N	N	N	N	N	N	N	1	1	2	1	1	1	1	4	2	1	3
248	A	1	15	M	1	4	<1	0	>5h	5	2	1	2	1	1	0	0	0	1	0	0	8	N	0	N	0	N	N	N	N	N	N	N	N	N	N	N	N	0	1	2	3	1	1	1	4	1	3	2
249	A	1	15	M	1	4	1to2	1	3to4	3	1	2	3	3	2	1	0	2	0	1	0	15	N	0	N	0	N	N	N	N	N	N	N	N	N	N	N	N	0	1	3	1	1	1	2	2	1	1	1
250	A	1	15	M	1	4	<1	0	2to3	2	3	3	3	3	1	0	1	3	4	1	0	22	N	0	N	0	N	N	N	N	N	N	N	N	N	N	N	N	0	1	2	2	1	1	1	4	2	3	3
251	A	1	15	M	1	4	1to2	1	2to3	2	3	0	2	1	1	0	0	0	1	1	0	9	N	0	N	0	N	N	N	N	N	N	N	N	N	N	N	N	0	1	2	1	1	1	2	4	2	2	1
252	A	1	15	M	1	4	<1	0	1to2	1	2	2	3	2	4	0	0	0	1	2	0	16	N	0	N	0	N	N	N	N	N	N	N	N	N	N	N	N	0	1	2	2	1	1	1	3	1	2	2
253	A	1	15	M	1	4	<1	0	3to4	3	3	1	1	1	3	1	0	0	1	2	1	14	N	0	N	0	N	N	N	N	N	N	N	N	N	N	N	N	0	1	2	1	1	1	1	3	1	1	2
254	A	1	15	M	1	4	<1	0	3to4	3	1	1	2	1	1	1	1	0	0	1	0	9	N	0	N	0	N	N	N	N	N	N	N	N	N	N	N	N	0	1	2	1	1	1	2	3	1	1	2
255	A	1	15	M	1	4	1to2	1	3to4	3	1	0	1	2	1	1	0	0	1	1	1	9	N	0	N	0	N	N	N	Y	N	N	N	N	N	N	N	N	1	1	2	1	1	1	1	3	2	2	2
256	A	1	15	M	1	4	3to4	3	2to3	2	2	0	2	2	0	0	0	0	0	0	0	6	N	0	N	0	N	N	N	N	N	N	N	N	N	N	N	N	0	1	2	1	1	1	1	3	1	2	1
257	A	1	15	M	1	4	<1	0	4to5	4	3	1	2	1	2	1	1	0	2	1	2	16	N	0	N	0	N	N	N	N	N	N	N	N	N	N	N	N	0	1	3	2	1	1	1	4	2	1	2
258	A	1	15	M	1	4	<1	0	2to3	2	4	2	1	2	1	1	0	2	1	0	0	14	N	0	N	0	N	N	N	N	N	N	N	N	N	N	N	N	0	1	3	2	1	1	1	4	1	1	2
259	A	1	15	M	1	4	4to5	4	4to5	4	4	3	1	1	0	1	0	0	1	0	1	12	N	0	N	0	N	N	N	N	N	N	N	N	N	N	N	N	0	1	2	1	1	1	2	4	1	2	1
260	A	1	16	M	1	4	1to2	1	4to5	4	4	2	1	2	0	3	0	0	0	0	1	13	N	0	Y	0	N	N	N	N	N	N	N	N	N	N	N	N	0	1	2	1	1	1	1	3	2	1	1
261	A	1	15	M	1	4	<1	0	3to4	3	4	0	3	1	3	3	0	2	2	1	0	19	N	0	N	0	N	N	N	N	N	N	N	N	N	N	N	N	0	1	3	4	2	1	1	3	1	2	3
262	A	1	15	M	1	4	1to2	1	2to3	2	3	4	2	3	4	1	0	0	1	1	4	23	N	0	N	0	N	N	N	N	N	N	N	N	N	N	N	N	0	1	3	2	2	1	1	3	2	1	2
263	A	1	15	M	1	4	1to2	1	2to3	2	2	4	2	3	2	1	0	0	1	1	4	20	N	0	N	0	N	N	N	N	N	N	N	N	N	N	N	N	0	1	3	2	2	1	1	3	4	1	2
264	A	1	15	M	1	4	<1	0	1to2	1	3	3	4	3	1	1	0	0	1	1	2	19	N	0	N	0	N	N	N	Y	N	N	N	N	N	N	N	N	1	2	2	2	3	2	1	4	2	2	2
265	A	1	15	M	1	4	<1	0	2to3	2	2	2	4	3	2	4	0	3	2	1	1	24	N	0	N	0	N	N	N	N	N	N	N	N	N	N	N	N	0	2	3	2	1	1	1	3	2	2	2
266	A	1	15	M	1	4	<1	0	2to3	2	3	0	2	2	0	0	0	0	1	0	1	9	N	0	N	0	N	N	N	N	N	N	N	N	N	N	N	N	0	1	1	1	1	1	2	3	2	1	1
267	A	1	16	M	1	4	<1	0	3to4	3	3	3	2	1	0	1	0	0	1	0	1	12	N	0	N	0	N	N	N	N	N	N	N	N	N	N	N	N	0	1	1	1	2	1	1	3	1	1	1
268	A	1	15	M	1	4	<1	0	1to2	1	1	2	0	1	0	0	0	1	0	0	0	5	N	0	N	0	N	N	N	N	N	N	N	N	N	N	N	N	0	1	2	1	1	1	1	3	1	1	1
269	A	1	15	M	1	4	2to3	2	<1	0	3	1	2	2	2	3	1	0	2	1	0	17	N	0	N	0	N	N	N	N	N	N	N	N	N	N	N	N	0	1	1	2	1	1	2	2	1	1	1
270	A	1	15	M	1	4	<1	0	2to3	2	4	1	3	1	3	3	2	0	0	1	2	20	N	0	N	0	N	N	N	N	N	N	N	N	N	N	N	N	0	1	3	4	3	1	1	3	3	1	2
271	A	1	16	M	1	4	<1	0	4to5	4	4	1	2	1	0	1	0	0	1	0	1	11	Y	0	Y	0	N	N	N	N	N	N	N	N	N	N	N	N	0	1	3	1	1	1	1	2	2	1	2
272	A	1	15	M	1	4	<1	0	1to2	1	2	1	1	1	3	1	0	0	0	2	1	12	N	0	N	0	N	N	N	N	N	N	N	N	N	N	N	N	0	2	2	1	2	1	1	3	1	1	1
273	A	1	16	M	1	4	1to2	1	1to2	1	2	1	2	1	0	1	1	0	0	0	0	8	N	0	N	0	N	N	N	N	N	N	N	N	N	N	N	N	0	2	1	2	1	3	1	4	2	1	1
274	A	1	16	M	1	4	<1	0	>5h	5	4	0	0	4	0	0	0	0	0	0	0	8	N	0	N	0	N	N	N	N	N	N	N	N	N	N	N	N	0	1	1	1	1	1	1	4	1	1	1
275	A	1	16	M	1	4	1to2	1	3to4	3	2	4	0	0	0	0	0	2	1	1	0	10	N	0	N	0	N	N	N	N	N	N	N	N	N	N	N	N	0	1	2	1	1	1	2	2	2	2	2
276	A	1	15	M	1	4	<1	0	3to4	3	4	1	0	1	0	0	1	0	0	2	0	9	N	0	Y	0	Y	N	N	Y	N	N	Y	N	Y	N	N	N	4	1	3	2	1	1	1	4	2	1	3
277	A	1	15	M	1	4	<1	0	2to3	2	3	1	2	1	1	1	2	1	3	2	1	18	N	0	N	0	N	N	N	N	N	N	N	N	N	N	N	N	0	1	3	1	2	1	2	4	2	3	1
278	A	1	15	M	1	4	<1	0	>5h	5	0	0	3	4	4	0	0	0	4	4	1	20	N	0	Y	0	Y	N	N	Y	N	N	N	N	N	N	N	N	2	1	3	4	4	1	3	4	1	4	4
279	A	1	15	M	1	4	1to2	1	4to5	4	4	0	1	2	2	4	0	3	3	2	0	21	Y	0	N	0	N	N	N	N	N	N	N	N	N	N	N	N	0	2	3	4	3	1	2	4	2	1	2
280	A	1	16	M	1	4	2to3	2	<1	0	4	3	3	0	1	3	1	0	1	0	0	16	N	0	N	0	N	N	N	N	N	N	N	N	N	N	N	N	0	1	4	2	1	2	1	3	2	1	2
281	A	1	16	M	1	4	<1	0	3to4	3	2	2	3	4	4	2	3	0	2	2	0	24	N	0	N	0	N	N	N	N	N	N	N	N	N	N	N	N	0	1	2	3	2	2	2	4	2	2	3
282	A	1	15	M	1	4	1to2	1	4to5	4	4	2	0	3	0	0	0	0	1	0	0	10	Y	0	Y	0	N	N	N	N	N	N	N	N	N	N	N	N	0	1	1	2	4	1	2	4	1	1	2
283	A	1	16	M	1	4	<1	0	>5h	5	3	3	4	2	3	1	0	1	2	2	2	23	Y	0	Y	0	Y	N	N	Y	Y	N	N	N	Y	Y	N	N	5	1	4	2	2	1	3	4	2	2	3
284	A	1	15	M	1	4	2to3	2	1to2	1	4	3	4	3	1	4	0	0	1	2	0	22	N	0	N	0	N	N	N	N	N	Y	N	N	N	N	N	N	1	1	2	2	1	1	2	4	2	3	3
285	A	1	17	M	1	4	1to2	1	2to3	2	4	3	2	2	4	2	1	1	2	1	3	25	N	0	N	0	N	N	N	N	N	N	N	N	N	N	N	N	0	3	3	2	2	1	1	4	3	2	2
286	A	1	17	M	1	4	<1	0	<1	0	4	2	1	4	0	0	1	0	0	3	3	18	N	0	N	0	N	N	N	Y	N	N	N	N	N	N	N	N	1	2	2	2	1	3	1	4	2	1	1
287	A	1	16	M	1	4	1to2	1	>5h	5	4	1	3	3	2	3	0	2	2	1	1	22	Y	0	Y	0	Y	N	N	Y	N	N	Y	N	Y	Y	Y	N	6	1	1	3	4	1	2	4	1	4	4
288	B	2	12	M	1	1	<1	0	1to2	1	4	0	1	1	1	0	0	1	0	1	2	11	Y	0	Y	0	N	N	N	N	N	N	N	N	N	N	N	N	0	1	2	3	1	1	1	4	2	1	3
289	B	2	13	M	1	1	<1	0	1to2	1	2	1	0	0	0	0	0	0	0	0	1	4	N	0	N	0	N	N	N	N	N	N	N	N	N	N	N	N	0	1	1	1	1	1	2	2	1	2	1
290	B	2	12	M	1	1	<1	0	1to2	1	2	1	1	0	0	1	0	0	1	1	0	7	N	0	N	0	N	N	N	N	N	N	N	N	N	N	N	N	0	1	2	1	1	1	2	2	1	3	2
291	B	2	13	M	1	1	<1	0	<1	0	4	0	1	0	0	1	0	2	0	2	0	10	N	0	N	0	N	N	N	N	N	N	N	N	N	N	N	N	0	1	2	1	1	1	1	2	1	1	1
292	B	2	13	F	0	1	<1	0	<1	0	1	2	1	2	0	0	0	0	1	1	0	8	N	0	N	0	N	N	N	N	N	N	N	N	N	N	N	N	0	1	2	1	1	1	2	3	1	2	1
293	B	2	13	M	1	1	<1	0	3to4	3	2	0	0	1	3	1	0	0	1	0	0	8	N	0	N	0	N	N	N	N	N	N	N	N	N	N	N	N	0	1	4	1	1	1	1	4	1	1	2
294	B	2	12	F	0	1	<1	0	1to2	1	0	0	0	1	1	0	0	0	0	1	0	3	N	0	N	0	N	N	N	N	N	N	N	N	N	N	N	N	0	1	1	1	1	1	1	2	1	2	1
295	B	2	12	M	1	1	<1	0	2to3	2	2	0	4	0	0	3	1	2	0	0	0	12	N	0	N	0	N	N	N	N	N	N	N	N	N	N	N	N	0	2	3	1	1	2	1	4	1	1	2
296	B	2	13	F	0	1	<1	0	<1	0	0	3	1	2	4	4	0	0	1	2	0	17	N	0	N	0	N	N	N	N	N	N	N	N	N	N	N	N	0	1	1	1	2	1	1	4	1	2	1
297	B	2	13	F	0	1	<1	0	1to2	1	2	0	0	0	1	0	0	0	0	0	0	3	N	0	N	0	N	N	N	N	N	N	N	N	N	N	N	N	0	1	1	1	1	1	2	2	1	1	2
298	B	2	12	F	0	1	<1	0	1to2	1	1	0	0	1	0	0	0	0	0	0	0	2	N	0	N	0	N	N	N	N	N	N	N	N	N	N	N	N	0	1	1	1	1	1	1	1	1	1	1
299	B	2	12	F	0	1	<1	0	1to2	1	3	1	0	0	1	1	0	0	0	1	0	7	N	0	N	0	N	N	N	N	N	N	N	N	N	N	N	N	0	1	2	1	1	1	1	3	1	2	2
300	B	2	12	M	1	1	<1	0	<1	0	1	1	0	0	0	0	0	0	0	0	0	2	N	0	N	0	N	N	N	N	N	N	N	N	N	N	N	N	0	1	2	1	1	1	1	2	1	1	2
301	B	2	12	F	0	1	<1	0	<1	0	3	3	4	3	4	2	2	1	2	4	2	30	N	0	N	0	N	N	N	N	N	N	N	N	N	N	N	N	0	2	4	2	4	1	3	4	3	2	4
302	B	2	12	M	1	1	<1	0	1to2	1	2	0	1	2	2	3	0	0	1	2	2	15	N	0	N	0	N	N	N	N	N	N	N	N	N	N	N	N	0	1	2	1	2	1	1	2	2	2	2
303	B	2	12	M	1	1	<1	0	1to2	1	3	3	2	1	1	3	1	0	1	0	1	16	N	0	N	0	N	N	N	N	N	N	N	N	N	N	N	N	0	1	2	2	1	1	1	3	2	1	3
304	B	2	12	F	0	1	<1	0	<1	0	4	0	0	1	0	0	0	0	0	0	0	5	N	0	N	0	N	N	N	N	N	N	N	N	N	N	N	N	0	1	1	1	1	1	1	1	1	1	1
305	B	2	12	F	0	1	<1	0	1to2	1	2	2	0	1	0	0	0	0	0	1	0	6	N	0	N	0	N	N	N	N	N	N	N	N	N	N	N	N	0	1	1	1	1	1	1	3	1	2	2
306	B	2	12	M	1	1	<1	0	1to2	1	4	1	2	0	0	0	0	0	0	0	1	8	N	0	N	0	N	N	N	N	N	N	N	N	N	N	N	N	0	1	2	1	1	1	2	3	1	2	2
307	B	2	12	M	1	1	<1	0	1to2	1	2	1	0	0	1	0	0	0	0	0	0	4	N	0	N	0	N	N	N	N	N	N	N	N	N	N	N	N	0	1	2	1	1	1	1	3	1	1	1
308	B	2	12	M	1	1	<1	0	<1	0	1	0	0	0	0	0	0	1	0	0	0	2	N	0	N	0	N	N	N	N	N	N	N	N	N	N	N	N	0	1	1	1	1	1	1	1	1	1	1
309	B	2	12	F	0	1	<1	0	<1	0	2	0	0	0	0	0	0	0	0	0	0	2	N	0	N	0	N	N	N	N	N	N	N	N	N	N	N	N	0	1	1	1	1	1	1	1	1	1	1
310	B	2	13	M	1	1	4to5	4	3to4	3	2	0	0	1	1	0	0	2	2	1	0	9	N	0	N	0	N	N	N	N	N	N	N	N	N	N	N	N	0	1	1	1	1	1	1	4	1	2	1
311	B	2	12	F	0	1	<1	0	<1	0	0	0	0	0	0	0	0	0	0	0	0	0	N	0	N	0	N	N	N	N	N	N	N	N	N	N	N	N	0	1	1	1	1	1	1	1	1	1	1
312	B	2	12	M	1	1	4to5	4	<1	0	2	1	0	0	1	0	1	0	0	0	1	6	N	0	N	0	N	N	N	N	N	N	N	N	N	N	N	N	0	1	1	1	1	1	1	2	2	1	1
313	B	2	13	F	0	1	<1	0	<1	0	1	1	1	0	0	0	0	0	0	0	0	3	N	0	N	0	N	N	N	N	N	N	N	N	N	N	N	N	0	1	1	1	1	1	1	1	1	2	1
314	B	2	12	F	0	1	<1	0	<1	0	1	0	0	0	0	0	0	0	0	0	0	1	N	0	N	0	N	N	N	N	N	N	N	N	N	N	N	N	0	1	1	1	1	1	1	1	1	2	1
315	B	2	12	M	1	1	>5h	5	3to4	3	3	3	0	1	1	2	1	2	2	1	2	18	Y	0	Y	0	N	N	N	Y	Y	N	N	N	N	N	N	N	2	1	2	4	3	1	2	4	4	3	1
316	B	2	12	F	0	1	<1	0	1to2	1	0	0	0	0	1	0	0	0	0	0	0	1	N	0	N	0	N	N	N	N	N	N	N	N	N	N	N	N	0	1	1	1	1	1	1	3	1	1	1
317	B	2	12	F	0	1	<1	0	<1	0	0	2	0	0	1	0	0	0	1	0	0	4	N	0	N	0	N	N	N	N	N	N	N	N	N	N	N	N	0	1	1	1	1	1	2	1	1	1	1
318	B	2	12	M	1	1	<1	0	1to2	1	1	1	0	0	2	0	2	0	1	2	1	10	N	0	N	0	N	N	N	N	N	N	N	N	N	N	N	N	0	1	2	2	2	1	1	1	1	1	1
319	B	2	13	F	0	1	<1	0	<1	0	0	0	0	0	0	0	0	0	0	0	0	0	N	0	N	0	N	N	N	N	N	N	N	N	N	N	N	N	0	1	1	1	1	1	1	1	1	1	1
320	B	2	12	M	1	1	>5h	5	<1	0	2	0	3	2	3	0	1	0	2	1	4	18	N	0	N	0	N	N	N	N	N	N	N	N	N	N	N	N	0	2	3	1	2	1	1	2	3	1	2
321	B	2	12	M	1	1	<1	0	<1	0	0	0	0	0	0	0	0	0	0	0	0	0	N	0	N	0	N	N	N	N	N	N	N	N	N	N	N	N	0	1	1	1	1	1	1	1	1	1	1
322	B	2	12	M	1	1	<1	0	4to5	4	4	4	4	2	4	4	0	3	4	0	0	29	N	0	N	0	N	N	N	N	N	N	N	N	N	N	N	N	0	2	4	1	1	4	1	4	1	3	4
323	B	2	12	M	1	1	<1	0	4to5	4	4	1	0	3	2	1	0	2	1	4	3	21	N	0	N	0	N	N	N	N	N	N	N	N	N	N	N	N	0	1	1	1	2	1	3	4	2	3	2
324	B	2	12	M	1	1	4to5	4	1to2	1	1	1	0	1	0	0	1	0	0	2	0	6	N	0	N	0	N	N	N	N	N	N	N	N	N	N	N	N	0	1	2	1	1	1	2	1	2	1	2
325	B	2	13	F	0	1	<1	0	1to2	1	1	1	2	1	2	1	0	0	2	3	1	14	N	0	N	0	N	N	N	N	N	N	N	N	N	N	N	N	0	1	2	2	2	1	1	4	3	1	1
326	B	2	12	F	0	1	4to5	4	1to2	1	1	0	4	1	0	0	0	0	0	0	2	8	N	0	N	0	N	N	N	N	N	N	N	N	N	N	N	N	0	1	1	1	1	1	1	4	3	1	1
327	B	2	12	F	0	1	<1	0	<1	0	0	0	0	0	0	0	0	0	0	0	0	0	N	0	N	0	N	N	N	N	N	N	N	N	N	N	N	N	0	1	1	2	1	1	1	2	1	1	1
328	B	2	12	F	0	1	<1	0	>5h	5	4	2	0	2	3	1	0	0	2	0	0	14	N	0	N	0	N	N	N	N	N	N	N	N	N	N	N	N	0	1	2	1	1	1	1	3	1	4	2
329	B	2	12	F	0	1	1to2	1	1to2	1	1	0	0	1	1	0	0	0	1	0	0	4	N	0	N	0	N	N	N	N	N	N	N	N	N	N	N	N	0	1	1	1	1	1	1	2	1	1	1
330	B	2	13	M	1	1	<1	0	<1	0	4	0	0	4	0	0	0	0	0	0	0	8	N	0	N	0	N	N	N	N	Y	N	N	N	N	N	N	N	1	3	1	1	1	1	1	3	1	2	1
331	B	2	12	F	0	1	<1	0	<1	0	4	0	0	0	0	0	0	0	0	0	0	4	N	0	N	0	N	N	N	N	N	N	N	N	N	N	N	N	0	1	1	1	1	1	1	1	1	1	1
332	B	2	12	M	1	1	<1	0	1to2	1	4	2	3	2	1	1	0	4	0	3	1	21	N	0	N	0	N	N	N	N	N	N	N	N	N	N	Y	N	1	2	3	3	1	4	4	1	3	2	3
333	B	2	12	M	1	1	<1	0	1to2	1	4	3	0	1	0	1	2	0	2	1	0	14	N	0	N	0	N	N	N	N	N	N	N	N	N	N	N	N	0	1	1	2	1	1	1	4	2	3	2
334	B	2	12	F	0	1	<1	0	4to5	4	4	0	0	2	2	1	0	3	1	0	0	13	N	0	N	0	N	N	N	N	N	N	N	N	N	N	N	N	0	1	2	2	1	1	1	4	1	2	3
335	B	2	12	F	0	1	3to4	3	3to4	3	4	3	1	2	2	1	0	0	2	1	4	20	N	0	N	0	Y	N	N	N	N	N	N	N	N	N	N	N	1	1	1	1	2	1	2	4	2	3	2
336	B	2	12	F	0	1	<1	0	1to2	1	1	0	0	1	0	0	0	0	0	0	0	2	N	0	N	0	N	N	N	N	N	N	N	N	N	N	N	N	0	1	1	1	1	1	1	2	1	1	1
337	B	2	12	M	1	1	1to2	1	1to2	1	4	1	0	0	0	0	0	0	0	1	0	6	N	0	N	0	N	N	N	N	N	N	N	N	N	N	N	N	0	2	1	1	2	1	1	2	1	1	2
338	B	2	13	M	1	1	<1	0	1to2	1	3	2	0	3	1	0	0	0	2	0	0	11	N	0	N	0	N	N	N	n	Y	N	N	N	N	N	N	N	1	1	3	3	1	1	1	4	1	1	1
339	B	2	12	M	1	1	<1	0	<1	0	2	0	0	1	0	0	0	0	1	0	0	4	N	0	N	0	N	N	N	N	N	N	N	N	N	N	N	N	0	1	1	1	1	1	1	1	1	1	1
340	B	2	12	F	0	1	3to4	3	3to4	3	2	1	1	1	1	2	1	1	0	1	1	12	N	0	N	0	N	N	N	N	N	N	N	N	N	N	N	N	0	1	2	1	2	1	1	3	2	1	2
341	B	2	13	F	0	1	3to4	3	1to2	1	1	4	0	1	2	0	0	1	0	0	0	9	N	0	N	0	N	N	N	Y	N	n	N	N	N	N	N	N	1	1	1	1	1	1	1	2	1	1	1
342	B	2	12	M	1	1	2to3	2	3to4	3	1	0	3	0	0	0	0	0	0	0	3	7	N	0	N	0	N	N	N	N	N	N	N	N	N	N	N	N	0	1	3	1	2	1	1	4	4	2	2
343	B	2	13	F	0	1	<1	0	1to2	1	4	3	1	4	0	1	0	0	0	1	0	14	N	0	N	0	N	N	N	N	N	N	N	N	N	N	N	N	0	1	1	1	2	1	2	3	1	2	1
344	B	2	12	M	1	1	2to3	2	<1	0	3	1	1	1	0	0	0	0	0	0	0	6	N	0	N	0	N	N	N	N	N	N	N	N	N	N	N	N	0	1	1	1	1	1	1	4	1	1	1
345	B	2	12	F	0	1	3to4	3	1to2	1	2	1	0	2	2	4	1	0	1	4	1	18	N	0	N	0	N	N	N	N	N	N	N	N	N	N	N	N	0	1	2	2	2	1	2	4	2	2	3
346	B	2	12	M	1	1	1to2	1	1to2	1	1	0	1	3	4	2	0	3	2	3	2	21	N	0	Y	0	N	N	N	N	Y	N	N	N	N	N	N	N	1	2	2	1	2	1	2	3	2	2	3
347	B	2	12	M	1	1	2to3	2	<1	0	4	0	1	2	1	0	0	1	0	0	0	9	N	0	N	0	N	N	N	N	N	N	N	N	N	N	N	N	0	2	2	2	2	1	2	4	1	1	2
348	B	2	12	F	0	1	3to4	3	1to2	1	3	2	0	1	2	2	0	0	1	1	2	14	N	0	N	0	N	N	N	N	N	N	N	N	N	N	N	N	0	1	1	1	1	1	2	3	2	1	2
349	B	2	12	M	1	1	4to5	4	<1	0	0	0	0	0	1	0	0	1	0	0	0	2	N	0	N	0	N	N	N	N	N	N	N	N	N	N	N	N	0	1	2	1	1	1	1	2	1	1	1
350	B	2	13	M	1	1	<1	0	1to2	1	4	0	1	2	0	0	0	0	1	2	0	10	N	0	N	0	N	N	N	N	N	N	N	N	N	N	N	N	0	1	1	1	1	1	1	3	1	1	1
351	B	2	12	M	1	1	2to3	2	1to2	1	4	0	0	1	1	0	0	0	1	2	1	10	N	0	N	0	N	N	N	N	N	N	N	N	N	N	N	N	0	1	1	1	1	1	1	2	1	2	1
352	B	2	12	F	0	1	3to4	3	1to2	1	4	1	2	2	0	0	0	0	2	2	2	15	N	0	N	0	N	N	N	N	N	N	N	N	N	N	N	N	0	1	1	1	2	1	1	3	2	1	2
353	B	2	12	F	0	1	4to5	4	1to2	1	0	0	1	1	1	0	0	0	0	2	1	6	N	0	N	0	N	N	N	N	N	N	N	N	N	N	N	N	0	1	2	1	1	1	2	3	2	1	2
354	B	2	12	F	0	1	3to4	3	2to3	2	4	2	0	2	3	0	1	0	2	0	0	14	N	0	N	0	N	N	N	N	N	N	N	N	N	N	N	N	0	1	1	2	2	1	1	4	1	3	2
355	B	2	13	M	1	1	>5h	5	>5h	5	4	0	0	4	4	4	4	0	2	4	4	30	N	0	N	0	N	N	N	N	N	N	N	N	N	N	N	N	0	1	4	2	4	1	2	4	3	3	3
356	B	2	12	M	1	1	<1	0	<1	0	4	2	0	2	0	2	2	0	1	3	1	17	N	0	N	0	N	N	N	N	N	N	N	N	N	N	N	N	0	1	1	2	2	3	3		2	2	1
357	B	2	12	M	1	1	<1	0	2to3	2	3	2	1	1	1	0	0	1	1	1	2	13	N	0	N	0	N	N	N	N	N	N	N	N	N	N	N	N	0	1	2	1	1	1	1	2	2	1	2
358	B	2	13	M	1	2	<1	0	1to2	1	2	0	1	0	0	1	1	1	0	0	2	8	N	0	N	0	N	N	N	N	N	N	N	N	N	N	N	N	0	2	2	3	1	2	1	3	2	1	1
359	B	2	13	M	1	2	<1	0	1to2	1	4	2	4	4	1	3	1	0	2	1	1	23	N	0	N	0	N	N	N	N	N	N	N	N	N	N	N	N	0	3	3	1	2	1	1	4	1	2	1
360	B	2	13	M	1	2	<1	0	<1	0	1	0	0	0	0	0	0	0	0	0	0	1	N	0	N	0	N	N	N	N	N	N	N	N	N	N	N	N	0	1	1	1	1	1	1	3	1	1	1
361	B	2	13	M	1	2	<1	0	1to2	1	3	3	1	0	0	3	2	0	1	0	0	13	N	0	N	0	N	N	N	N	N	N	N	N	N	N	N	N	0	1	2	1	1	1	3	4	1	1
362	B	2	13	M	1	2	<1	0	4to5	4	3	0	2	2	0	2	1	0	1	3	1	15	N	0	N	0	N	N	N	N	N	N	N	N	N	N	N	N	0	1	2	2	2	1	1	3	3	4	2
363	B	2	14	M	1	2	<1	0	1to2	1	3	0	2	4	4	1	0	1	2	2	2	21	N	0	N	0	N	N	N	N	N	N	N	N	N	N	N	N	0	1	2	2	3	2	2	3	3	2	2
364	B	2	14	M	1	2	<1	0	1to2	1	2	0	1	2	0	0	0	0	0	1	0	6	N	0	N	0	N	N	N	N	N	N	N	N	N	N	N	N	0	1	2	3	1	1	1	3	2	1	1
365	B	2	13	M	1	2	1to2	1	2to3	2	3	1	1	1	1	0	0	0	1	2	0	10	N	0	N	0	N	N	N	N	N	N	N	N	N	N	N	N	0	1	1	1	1	1	1	1	1	1	1
366	B	2	13	M	1	2	1to2	1	2to3	2	2	1	0	0	0	2	0	0	1	1	0	7	N	0	N	0	N	N	N	N	N	N	N	N	N	N	N	N	0	1	2	2	1	1	2	3	2	2	2
367	B	2	14	F	0	2	<1	0	<1	0	0	0	1	0	0	0	0	0	0	0	0	1	N	0	N	0	N	N	N	N	N	N	N	N	N	N	N	N	0	1	1	1	1	1	1	2	1	1	1
368	B	2	13	F	0	2	<1	0	<1	0	2	0	2	1	0	0	0	0	0	0	1	6	N	0	N	0	N	N	N	N	N	N	N	N	N	N	N	N	0	1	3	2	1	1	2	4	1	2	1
369	B	2	13	M	1	2	1to2	1	2to3	2	4	0	2	3	2	0	1	0	3	4	4	23	N	0	N	0	N	N	N	N	N	N	N	N	N	N	N	N	0	1	2	2	2	1	2	4	3	2	3
370	B	2	13	F	0	2	1to2	1	2to3	2	1	0	2	1	4	0	0	2	4	1	3	18	N	0	N	0	N	Y	N	n	N	N	N	N	N	N	N	N	1	1	2	1	1	1	2	4	2	1	4
371	B	2	13	M	1	2	<1	0	1to2	1	4	4	4	4	4	1	0	1	3	4	0	29	N	0	N	0	N	N	N	N	N	N	N	N	N	N	N	N	0	1	4	4	4	1	3	4	1	4	4
372	B	2	14	F	0	2	1to2	1	2to3	2	0	0	0	1	0	0	0	0	1	0	0	2	N	0	N	0	N	N	N	N	N	N	N	N	N	N	N	N	0	1	1	1	2	1	2	4	1	2	1
373	B	2	14	F	0	2	1to2	1	2to3	2	1	0	0	0	1	0	0	0	0	1	1	4	N	0	N	0	N	N	N	N	N	N	N	N	N	N	N	N	0	1	1	1	1	1	1	3	3	1	1
374	B	2	13	F	0	2	1to2	1	<1	0	4	2	0	0	0	0	0	0	0	0	0	6	N	0	N	0	N	N	N	N	N	N	N	N	N	N	N	N	0	1	1	1	1	1	1	1	1	1	1
375	B	2	14	M	1	2	1to2	1	<1	0	1	0	0	1	0	0	0	0	0	0	0	2	N	0	N	0	N	N	N	N	N	N	N	N	N	N	N	N	0	1	2	1	1	1	1	2	2	1	1
376	B	2	13	F	0	2	<1	0	2to3	2	4	1	2	2	1	0	0	1	0	0	0	11	N	0	N	0	N	N	N	N	N	N	N	N	N	N	N	N	0	1	1	2	1	1	1	3	1	1	1
377	B	2	13	F	0	2	<1	0	2to3	2	4	1	1	0	0	0	0	0	1	1	1	9	N	0	N	0	N	N	N	N	N	N	N	N	N	N	N	N	0	1	2	2	1	1	2	3	2	2	1
378	B	2	13	F	0	2	<1	0	1to2	1	4	0	0	4	0	0	0	0	0	0	0	8	N	0	N	0	N	N	N	N	N	N	N	N	N	N	N	N	0	1	1	1	1	1	1	2	1	1	1
379	B	2	13	M	1	2	1to2	1	>5h	5	4	0	4	4	2	4	1	0	0	0	1	20	N	0	N	0	N	Y	N	N	N	N	N	N	N	N	N	N	1	1	3	1	2	1	1	4	2	1	2
380	B	2	13	M	1	2	<1	0	1to2	1	1	0	2	1	3	2	0	0	1	0	1	11	N	0	N	0	N	N	N	N	N	N	N	N	N	N	N	N	0	1	2	1	1	1	2	3	1	1	1
381	B	2	14	F	0	2	<1	0	2to3	2	3	1	4	1	3	0	0	1	3	3	0	19	N	0	N	0	N	N	N	N	N	N	N	N	N	N	N	N	0	1	3	1	2	1	2	4	2	1	1
382	B	2	14	F	0	2	<1	0	<1	0	0	0	0	0	0	0	0	0	0	0	0	0	N	0	N	0	N	N	N	N	N	N	N	N	N	N	N	N	0	1	1	1	1	1	2	2	1	1	1
383	B	2	14	F	0	2	<1	0	2to3	2	4	0	0	0	0	0	0	0	0	0	1	5	N	0	N	0	N	N	N	N	N	N	N	N	N	N	N	N	0	1	1	1	1	1	1	4	2	1	1
384	B	2	13	M	1	2	<1	0	1to2	1	4	1	2	0	3	0	3	0	1	0	1	15	N	0	N	0	N	N	Y	n	n	N	n	n	N	n	N	N	1	1	2	3	4	2	1	3	2	1	3
385	B	2	14	F	0	2	1to2	1	2to3	2	4	1	1	0	0	0	1	1	1	1	0	10	N	0	Y	0	N	N	N	Y	N	Y	N	N	Y	N	N	N	3	2	4	3	2	1	2	4	1	1	3
386	B	2	13	M	1	2	<1	0	3to4	3	4	4	2	2	4	0	0	0	0	1	1	18	N	0	N	0	N	N	N	N	N	N	N	N	N	N	N	N	0	1	1	2	2	3	3	4	4	2	1
387	B	2	14	F	0	2	1to2	1	2to3	2	2	0	0	0	0	1	0	0	0	1	0	4	N	0	N	0	N	N	N	N	N	N	N	N	N	N	N	N	0	1	1	1	1	2	2	4	2	1	1
388	B	2	14	F	0	2	1to2	1	3to4	3	2	1	0	0	2	1	0	1	3	2	4	16	N	0	N	0	N	N	N	N	N	N	N	N	N	N	N	N	0	1	2	1	1	1	2	3	3	3	1
389	B	2	13	F	0	2	1to2	1	3to4	3	0	2	0	0	1	1	0	0	2	1	0	7	N	0	N	0	N	N	N	N	N	N	N	N	N	N	N	N	0	1	2	1	1	1	1	4	1	1	2
390	B	2	13	F	0	2	<1	0	1to2	1	3	1	4	3	4	3	0	4	2	4	1	29	N	0	N	0	N	N	N	N	N	N	N	N	N	N	N	N	0	3	4	2	3	1	2	4	2	2	4
391	B	2	13	M	1	2	1to2	1	<1	0	2	0	0	1	0	0	3	1	0	0	4	11	N	0	N	0	N	N	N	N	N	N	N	N	N	N	N	N	0	1	1	1	1	1	2	3	1	4	1
392	B	2	13	M	1	2	<1	0	1to2	1	0	0	0	1	0	0	0	0	1	0	0	2	N	0	N	0	N	N	N	N	N	N	N	N	N	N	N	N	0	1	1	1	1	1	1	1	1	1	1
393	B	2	13	M	1	2	1to2	1	4to5	4	3	0	0	2	0	0	0	0	3	1	2	11	N	0	N	0	N	N	N	N	N	N	N	N	N	N	N	N	0	1	2	1	2	1	1	3	2	3	2
394	B	2	13	F	0	2	1to2	1	2to3	2	2	0	4	3	1	0	0	1	0	0	0	11	N	0	N	0	N	N	N	N	N	N	N	N	N	N	N	N	0	1	2	2	1	1	1	4	1	1	1
395	B	2	13	M	1	2	<1	0	3to4	3	3	0	1	2	0	2	1	0	0	0	0	9	N	0	N	0	N	N	N	N	N	N	N	N	N	N	N	N	0	1	2	1	1	1	3	1	1	1	1
396	B	2	13	M	1	2	1to2	1	4to5	4	0	4	2	2	1	0	0	0	0	2	0	11	N	0	N	0	N	N	N	N	N	N	N	N	N	N	N	N	0	1	2	2	1	1	2	4	1	2	2
397	B	2	13	M	1	2	1to2	1	2to3	2	4	1	2	4	3	4	1	0	1	3	4	27	Y	0	Y	0	Y	N	N	N	N	N	N	N	N	N	N	N	1	1	2	3	2	1	2	2	3	2	2
398	B	2	13	M	1	2	1to2	1	<1	0	2	2	0	0	1	1	0	0	0	0	0	6	N	0	N	0	N	N	N	N	N	N	N	N	N	N	N	N	0	1	2	1	1	1	1	2	1	2	1
399	B	2	13	F	0	2	<1	0	4to5	4	2	1	3	1	4	2	0	2	3	1	0	19	N	0	N	0	N	N	N	N	N	N	N	N	N	N	N	N	0	1	2	4	1	1	3	3	1	3	4
400	B	2	13	F	0	2	<1	0	1to2	1	3	0	0	1	0	0	0	0	0	1	1	6	N	0	N	0	N	N	N	N	N	N	N	N	N	N	N	N	0	1	2	1	1	1	2	4	1	1	1
401	B	2	13	M	1	2	1to2	1	4to5	4	3	2	3	3	3	3	0	3	3	1	2	26	N	0	N	0	N	N	N	N	N	N	N	N	N	N	N	N	0	1	4	3	2	1	3	4	2	4	4
402	B	2	13	M	1	2	1to2	1	<1	0	4	0	3	0	1	0	0	3	0	0	3	14	N	0	Y	0	N	N	N	N	N	N	N	N	N	N	N	N	0	1	1	1	1	1	1	1	1	1	1
403	B	2	14	M	1	2	<1	0	1to2	1	2	0	0	2	0	0	0	0	0	0	0	4	N	0	N	0	N	N	N	N	N	N	N	N	N	N	N	N	0	1	1	1	1	1	1	3	1	2	2
404	B	2	13	M	1	2	4to5	4	1to2	1	4	2	3	2	1	4	2	0	2	4	0	24	N	0	N	0	N	N	N	N	N	N	N	N	N	N	N	N	0		3	1	3	2		4	2	3	4
405	B	2	13	F	0	2	<1	0	>5h	5	1	1	4	0	2	0	0	0	1	0	3	12	N	0	N	0	N	N	N	N	N	N	N	N	N	N	N	N	0	1	3	1	1	1	1	4	3	1	1
406	B	2	13	F	0	2	1to2	1	2to3	2	3	0	2	0	2	1	0	3	0	0	3	14	N	0	N	0	N	N	N	N	N	N	N	N	N	N	N	N	0	2	2	2	1	1	1	3	2	1	2
407	B	2	13	M	1	2	<1	0	1to2	1	4	0	0	0	2	1	0	0	1	4	2	14	N	0	N	0	N	N	N	N	N	N	N	N	N	N	N	N	0	1	1	1	1	1	1	3	2	1	1
408	B	2	13	M	1	2	<1	0	1to2	1	1	0	0	0	2	4	0	0	1	0	2	10	N	0	N	0	N	N	N	N	N	N	N	N	N	N	N	N	0	1	1	1	2	1	2	3	1	2	4
409	B	2	13	M	1	2	<1	0	1to2	1	2	2	4	1	2	3	2	4	0	1	2	23	N	0	N	0	N	N	N	N	N	N	N	N	N	N	N	N	0	1	3	1	1	1	2	3	2	1	3
410	B	2	13	F	0	2	1to2	1	3to4	3	2	1	3	2	1	0	0	0	0	1	0	10	N	0	N	0	N	N	N	N	N	N	N	N	N	N	N	N	0	1	1	2	1	1	1	4	1	2	1
411	B	2	13	M	1	2	<1	0	1to2	1	4	2	3	3	0	1	0	0	0	0	1	14	N	0	N	0	N	N	N	N	N	N	N	N	N	N	N	N	0	1	3	1	1	1	1	2	3	2	2
412	B	2	13	F	0	2	3to4	3	1to2	1	2	1	1	2	1	0	0	0	0	0	0	7	N	0	N	0	N	N	N	N	N	N	N	N	N	N	N	N	0	2	2	1	2	1	2	3	1	1	1
413	B	2	13	M	1	2	1to2	1	<1	0	4	0	0	0	0	0	0	0	0	0	0	4	N	0	N	0	N	N	N	N	N	N	N	N	N	N	N	N	0	1	1	1	1	1	1	2	1	1	1
414	B	2	14	M	1	2	1to2	1	>5h	5	4	0	2	4	2	1	1	3	2	4	2	25	N	0	N	0	N	N	N	Y	n	N	N	N	N	N	N	N	1	1	2	2	3	1	1	4	2	4	2
415	B	2	13	M	1	2	<1	0	1to2	1	2	3	4	3	4	3	4	4	4	4	4	39	N	0	N	0	N	N	N	N	N	N	N	N	N	N	N	N	0	1	2	1	1	1	2	3	1	2	2
416	B	2	14	F	0	2	<1	0	2to3	2	2	0	1	0	1	2	0	0	0	1	0	7	N	0	N	0	N	N	N	N	N	N	N	N	N	N	N	N	0	2	3	1	1	1	2	3	1	1	1
417	B	2	13	M	1	2	<1	0	1to2	1	4	1	2	4	3	3	0	0	1	3	2	23	N	0	N	0	N	N	N	N	N	N	N	N	N	N	N	N	0	1	2	3	1	2	1	3	1	2	3
418	B	2	13	F	0	2	<1	0	2to3	2	1	0	0	2	1	1	0	2	1	0	1	9	N	0	N	0	N	N	N	N	N	N	N	N	N	N	N	N	0	1	2	2	2	1	3	4	2	1	2
419	B	2	13	F	0	2	1to2	1	2to3	2	2	1	1	1	0	0	0	0	1	0	0	6	N	0	N	0	N	N	N	N	N	N	N	N	N	N	N	N	0	1	2	1	1	1	1	3	1	1	2
420	B	2	13	M	1	2	1to2	1	2to3	2	3	2	0	2	0	0	1	0	2	2	0	12	N	0	N	0	N	N	N	N	N	N	N	N	N	N	N	N	0	1	1	1	2	1	2	3	2	3	1
421	B	2	13	M	1	2	1to2	1	1to2	1	1	0	0	1	0	0	0	0	0	0	0	2	N	0	N	0	N	N	N	N	N	N	N	N	N	N	N	N	0	1	1	1	1	1	1	4	1	2	1
422	B	2	14	F	0	2	<1	0	2to3	2	1	0	1	0	0	0	1	0	1	0	0	4	N	0	N	0	N	N	N	N	N	N	N	N	N	N	N	N	0	1	2	1	1	2	1	3	1	1	1
423	B	2	13	M	1	2	1to2	1	1to2	1	3	1	1	1	0	0	0	0	0	1	0	7	N	0	N	0	N	N	N	N	N	N	N	N	N	N	N	N	0	1	2	1	1	1	1	3	1	1	2
424	B	2	13	M	1	2	1to2	1	2to3	2	2	0	0	1	0	0	0	0	0	0	0	3	N	0	N	0	N	N	N	N	N	N	N	N	N	N	N	N	0	1	2	1	1	1	1	3	1	2	1
425	B	2	13	F	0	2	<1	0	1to2	1	1	0	1	1	1	1	0	0	1	1	0	7	N	0	N	0	N	N	N	N	N	N	N	N	N	N	N	N	0	1	1	1	1	1	1	1	1	1	1
426	B	2	13	M	1	2	1to2	1	1to2	1	1	3	2	2	0	0	0	0	2	1	0	11	N	0	N	0	N	N	N	N	N	N	N	N	N	N	N	N	0	1	1	1	1	1	2	4	2	4	3
427	B	2	13	F	0	2	1to2	1	1to2	1	3	0	1	0	1	0	0	0	0	1	0	6	N	0	N	0	N	N	N	N	N	N	N	N	N	N	N	N	0	1	2	1	1	1	1	2	1	1	2
428	B	2	14	M	1	2	1to2	1	3to4	3	3	4	3	2	3	4	3	0	1	2	0	25	N	0	N	0	N	N	N	N	N	N	N	N	N	N	N	N	0	1	4	2	2	2	2	4	1	3	4
429	B	2	13	F	0	2	<1	0	<1	0	3	0	0	0	0	0	0	0	0	0	0	3	N	0	N	0	N	N	N	N	N	N	N	N	N	N	N	N	0	1	1	1	1	1	1	2	1	1	1
430	B	2	13	M	1	2	<1	0	1to2	1	2	0	0	0	0	0	0	0	0	0	0	2	N	0	N	0	N	N	N	N	N	N	N	N	N	N	N	N	0	1	1	1	1	1	1	2	1	1	1
431	B	2	13	F	0	2	2to3	2	3to4	3	4	4	0	0	2	0	0	0	0	0	4	14	N	0	N	0	N	N	N	N	N	N	N	N	N	N	N	N	0	1	2	1	1	2	1	1	2	2	2
432	B	2	14	M	1	3	<1	0	3to4	3	1	1	2	2	1	2	1	2	3	4	4	23	N	0	Y	0	Y	Y	N	N	N	N	N	Y	N	N	N	Y	4	1	2	2	3	1	2	4	4	2	4
433	B	2	15	F	0	3	<1	0	<1	0	0	0	0	0	0	0	0	0	0	1	1	2	N	0	N	0	N	N	N	N	N	N	N	N	N	N	N	N	0	1	1	1	2	1	1	3	2	1	1
434	B	2	15	F	0	3	<1	0	<1	0	2	1	0	0	0	0	0	0	0	2	1	6	N	0	N	0	N	N	N	N	N	N	N	N	N	N	N	N	0	1	2	1	1	1	1	3	2	1	2
435	B	2	15	M	1	3	<1	0	3to4	3	4	4	4	4	3	4	2	4	3	3	2	37	N	0	N	0	N	N	N	N	N	N	N	N	N	N	N	N	0	2	4	2	4	1	1	4	2	3	4
436	B	2	15	M	1	3	2to3	2	1to2	1	4	0	2	3	3	0	1	1	0	0	1	15	N	0	N	0	N	N	N	N	N	N	N	N	N	N	N	N	0	1	2		1	1	1	2	4	1	1
437	B	2	14	F	0	3	<1	0	1to2	1	2	1	0	0	2	3	0	1	1	0	0	10	N	0	N	0	N	N	N	N	N	N	N	N	N	N	N	N	0	1	2	2	1	1	1	4	1	2	2
438	B	2	15	M	1	3	<1	0	3to4	3	3	1	2	1	0	1	1	0	1	1	0	11	N	0	N	0	N	N	N	N	N	N	N	N	N	N	N	N	0	2	2	1	2	1	1	2	1	2	2
439	B	2	17	M	1	3	<1	0	2to3	2	3	0	3	0	0	3	0	4	1	0	1	15	N	0	N	0	N	N	N	N	N	N	N	N	N	N	N	N	0	1	2	1	1	1	1	4	2	2	2
440	B	2	15	M	1	3	3to4	3	3to4	3	4	1	2	3	4	0	0	0	3	3	0	20	N	0	N	0	N	N	N	N	N	N	N	N	N	N	N	N	0	1	2	1	1	1	1	4	1	1	3
441	B	2	14	M	1	3	<1	0	4to5	4	4	4	4	0	0	4	0	0	0	0	0	16	N	0	N	0	N	N	N	N	N	N	N	N	N	N	N	N	0	1	2	2	1		2	4	1	1	2
442	B	2	14	F	0	3	<1	0	3to4	3	1	2	3	3	3	1	0	3	2	2	2	22	N	0	N	0	N	N	N	N	N	N	N	N	N	N	N	N	0	2	2	3	3	1	1	4	3	3	2
443	B	2	15	F	0	3	<1	0	1to2	1	3	1	0	1	1	0	0	1	1	0	0	8	N	0	N	0	N	N	N	N	N	N	N	N	N	N	N	N	0	1	1	1	2	1	1	2	1	2	2
444	B	2	14	F	0	3	<1	0	>5h	5	4	3	4	2	2	3	0	0	1	4	4	27	N	0	N	0	N	N	N	N	N	N	N	N	N	N	N	N	0	1	3	2	1	1	1	4	3	4	4
445	B	2	15	M	1	3	<1	0	3to4	3	4	0	2	2	3	1	0	0	4	0	0	16	N	0	N	0	N	N	N	N	N	N	N	N	N	N	N	N	0	1	2	1	2	2	1	4	2	4	2
446	B	2	14	F	0	3	<1	0	3to4	3	1	2	3	2	0	3	0	2	1	1	4	19	N	0	N	0	N	N	N	N	N	N	N	N	N	N	N	N	0	1	2	1	2	1	2	4	3	2	1
447	B	2	15	F	0	3	<1	0	3to4	3	1	1	2	1	2	2	0	3	1	1	3	17	N	0	N	0	N	N	N	N	N	N	N	N	N	N	N	N	0	2	1	2	1	1	2	4	2	1	1
448	B	2	15	F	0	3	<1	0	3to4	3	1	1	3	2	3	0	0	4	2	4	3	23	N	0	N	0	N	N	N	N	N	N	N	N	N	N	N	N	0	2	1	3	1	1	3	4	3	2	2
449	B	2	15	M	1	3	<1	0	1to2	1	2	0	0	1	2	1	0	0	1	1	1	9	N	0	N	0	N	N	N	N	N	N	N	N	N	N	N	N	0	1	2	1	1	1		2	2	3	1
450	B	2	14	M	1	3	<1	0	<1	0	4	0	0	4	0	0	0	0	0	0	0	8	N	0	N	0	N	N	N	N	N	N	N	N	N	N	N	N	0	1	1	1	1	1	1	4	1	1	1
451	B	2	15	M	1	3	<1	0	<1	0	3	0	1	0	2	0	0	0	2	0	1	9	N	0	Y	0	N	N	N	N	N	N	N	N	N	N	N	N	0	1	2	3	1	1	1	3	2	1	2
452	B	2	15	M	1	3	<1	0	2to3	2	0	1	0	0	1	2	0	0	0	0	0	4	Y	0	Y	0	N	N	N	N	N	N	N	N	N	N	N	N	0	1	1	1	1	1	1	3	1	2	1
453	B	2	15	F	0	3	<1	0	<1	0	4	0	1	2	1	0	0	4	0	1	1	14	Y	0	N	0	N	N	N	N	N	N	N	N	N	N	N	N	0	1	2	1	2	1	2	4	2	2	1
454	B	2	17	M	1	3	2to3	2	3to4	3	1	0	1	1	1	0	0	1	0	0	0	5	N	0	N	0	N	N	N	N	N	N	N	N	N	N	N	N	0	2	1	2	1	1	1	2	1	1	2
455	B	2	15	M	1	3	<1	0	1to2	1	4	2	1	1	0	1	0	0	1	0	0	10	N	0	N	0	N	N	N	N	N	N	N	N	N	N	N	N	0	1	2	2	1	1	2	4	1	1	1
456	B	2	15	M	1	3	1to2	1	1to2	1	1	0	1	1	1	0	0	0	1	1	0	6	N	0	N	0	N	N	N	N	N	N	N	N	N	N	N	N	0	1	2	1	2	1	1	3	1	2	1
457	B	2	15	F	0	3	1to2	1	1to2	1	4	2	4	2	1	3	0	1	1	2	3	23	N	0	N	0	N	N	N	N	N	N	N	N	N	N	N	N	0	1	2	4	2	2	2	4	2	2	1
458	B	2	15	M	1	3	1to2	1	2to3	2	4	4	4	4	4	3	2	4	4	4	4	41	Y	0	N	0	Y	Y	Y	Y	N	Y	Y	Y	Y	Y	Y	Y	11	3	3	2	4	1	4	4	2	4	4
459	B	2	14	M	1	3	2to3	2	2to3	2	4	3	3	3	2	3	1	4	2	2	4	31	Y	0	Y	0	N	Y	Y	Y	N	N	Y	N	Y	N	N	Y	6	3	2	4	2	1	2	4	4	4	3
460	B	2	14	M	1	3	1to2	1	3to4	3	2	4	4	3	3	2	0	2	2	1	2	25	N	0	N	0	N	N	N	N	N	N	N	N	N	N	N	N	0	3	4	2	2	1	2	3	2	2	2
461	B	2	14	M	1	3	2to3	2	4to5	4	4	2	4	3	2	2	0	0	2	0	4	23	N	0	N	0	N	N	N	N	N	N	N	N	N	N	N	N	0	1	2	1	1	1	2	4	2	2	2
462	B	2	14	F	0	3	<1	0	1to2	1	2	0	2	0	1	0	0	0	1	1	0	7	N	0	N	0	N	N	N	N	N	N	N	N	N	N	N	N	0	1	3	2	1	2	1	2	1	1	3
463	B	2	14	F	0	3	1to2	1	2to3	2	3	2	1	1	2	1	0	0	0	0	1	11	N	0	N	0	N	N	N	N	N	N	N	N	N	N	N	N	0	2	4	1	2	2	2	3	2	1	2
464	B	2	14	M	1	3	1to2	1	1to2	1	3	2	4	2	1	0	0	0	2	0	0	14	N	0	N	0	N	N	N	N	N	N	N	N	N	N	N	N	0	1	2	1	1	1	1	4	2	2	2
465	B	2	14	M	1	3	<1	0	1to2	1	1	1	2	4	1	2	0	0	0	2	0	13	N	0	N	0	N	N	N	N	N	N	N	N	N	N	N	N	0	1	2	1	3	1	2	3	1	1	2
466	B	2	14	M	1	3	<1	0	1to2	1	3	3	1	4	2	0	0	0	2	1	4	20	N	0	N	0	N	N	N	Y	N	N	N	N	N	N	N	N	1	1	2	1	3	1	2	4	2	3	2
467	B	2	14	M	1	3	<1	0	1to2	1	4	1	1	0	2	0	0	0	0	0	1	9	N	0	N	0	N	N	N	N	N	N	N	N	N	N	N	N	0	1	1	1	1	1	1	2	2	1	1
468	B	2	15	F	0	3	1to2	1	3to4	3	2	1	0	1	0	2	0	2	0	0	0	8	N	0	N	0	N	N	N	N	N	N	N	N	N	N	N	N	0	1	2	1	1	1	1	2		1	2
469	B	2	15	M	1	3	<1	0	1to2	1	3	4	0	3	1	3	0	1	1	1	2	19	N	0	Y	0	N	N	N	N	N	N	N	N	N	N	N	N	0	1	3	1	1	1	1	3	3	1	2
470	B	2	14	F	0	3	1to2	1	3to4	3	2	1	3	0	1	0	0	0	0	1	0	8	N	0	N	0	N	N	N	N	N	N	N	N	N	N	N	N	0	1	2	1	1	1	1	4	1	3	1
471	B	2	16	F	0	3	<1	0	4to5	4	3	3	3	1	0	4	0	0	0	2	4	20	N	0	N	0	N	N	N	N	N	N	N	N	N	N	N	N	0	1	3	4	2	1	1	4	4	1	2
472	B	2	14	F	0	3	<1	0	<1	0	4	0	0	2	0	0	0	0	3	0	0	9	N	0	N	0	N	N	N	N	N	N	N	N	N	N	N	N	0	1	1	1	1	1	1	2	1	1	1
473	B	2	15	F	0	3	1to2	1	3to4	3	4	2	2	2	1	0	0	0	1	2	1	15	N	0	N	0	N	N	N	N	N	N	N	N	N	N	N	N	0	1	2	1	2	1	1	2	1	2	1
474	B	2	16	F	0	3	<1	0	2to3	2	4	4	4	4	4	4	0	0	0	1	0	25	N	0	N	0	N	N	N	N	N	N	N	N	N	N	N	N	0	1	3	3	1	1	1	4	1	1	2
475	B	2	14	F	0	3	<1	0	>5h	5	2	1	3	2	1	4	0	0	1	1	2	17	N	0	N	0	N	N	N	N	N	N	N	N	N	N	N	N	0	1	2	1	1	1	1	3	2	2	1
476	B	2	14	F	0	3	<1	0	>5h	5	2	2	0	3	1	4	0	0	0	0	1	13	N	0	N	0	N	N	N	N	N	N	N	N	N	N	N	N	0	1	2	1	1	1	1	3	1	2	1
477	B	2	14	F	0	3	<1	0	1to2	1	2	1	3	2	1	1	1	0	2	0	2	15	N	0	N	0	N	N	N	N	N	N	N	N	N	N	N	N	0	2	3	2	2	1	2	3	2	2	1
478	B	2	14	F	0	3	2to3	2	2to3	2	1	1	0	0	0	0	0	0	1	0	0	3	N	0	N	0	N	N	N	N	N	N	N	N	N	N	N	N	0	1	1	1	1	1	2	3	1	1	2
479	B	2	14	F	0	3	3to4	3	4to5	4	2	1	3	4	3	0	0	0	1	1	0	15	N	0	N	0	N	N	N	N	N	N	N	N	N	N	N	N	0	1	2	1	2	1	1	3		2	2
480	B	2	14	M	1	3	<1	0	1to2	1	4	2	0	2	2	4	0	0	2	0	2	18	N	0	N	0	N	N	N	N	Y	N	N	N	N	N	N	N	1	1	2	1	2	1	1	4	2	2	1
481	B	2	15	F	0	3	>5h	5	1to2	1	2	4	0	1	0	1	0	0	1	2	0	11	N	0	N	0	N	N	N	N	N	N	N	N	N	N	N	N	0	1	2	1	2	1	2	2	1	1	2
482	B	2	14	F	0	3	1to2	1	>5h	5	1	1	0	1	0	0	0	0	1	2	0	6	N	0	N	0	N	N	N	N	N	N	N	N	N	N	N	N	0	1	1	1	1	1	1	4	2	2	1
483	B	2	14	M	1	3	<1	0	3to4	3	1	0	1	1	0	1	0	0	0	0	0	4	N	0	N	0	N	N	N	N	N	N	N	N	N	N	N	N	0	1	2	1	1	1	1	3	1	2	1
484	B	2	14	M	1	3	3to4	3	3to4	3	2	0	3	0	1	1	0	2	2	0	0	11	N	0	N	0	N	N	N	N	N	N	N	N	N	N	N	N	0	1	4	2	1	1	2	3	1	1	1
485	B	2	14	F	0	3	<1	0	2to3	2	4	0	4	1	1	2	0	4	2	4	0	22	N	0	N	0	N	N	N	N	N	N	N	N	N	N	N	N	0	1	2	2	1	1	1	4	1	1	1
486	B	2	14	M	1	3	<1	0	2to3	2	3	1	0	1	2	0	0	2	0	0	3	12	N	0	N	0	N	N	N	N	N	N	N	N	N	N	N	N	0	1	2	1	1	2	1	3	2	1	2
487	B	2	14	F	0	3	<1	0	>5h	5	1	0	4	2	2	4	0	0	1	1	1	16	N	0	N	0	N	N	N	N	N	N	N	N	N	N	N	N	0	1	3	2	1	1	2	4	2	2	2
488	B	2	14	M	1	3	<1	0	<1	0	2	0	0	0	0	0	0	0	0	2	0	4	N	0	N	0	N	N	N	N	N	N	N	N	N	N	N	N	0	1	1	1	2	1	1	2	1	1	2
489	B	2	14	F	0	3	4to5	4	4to5	4	4	3	3	2	4	4	1	1	3	4	3	32	N	0	N	0	N	N	N	N	N	N	N	N	N	N	N	N	0	3	4	2	2	1	3	3	2	3	3
490	B	2	14	M	1	3	3to4	3	<1	0	1	0	0	0	2	2	1	0	2	0	0	8	N	0	N	0	N	N	N	N	N	N	N	N	N	N	N	N	0	1	1	1	1	1	1	4	2	2	2
491	B	2	14	F	0	3	<1	0	4to5	4	3	2	0	1	0	0	0	0	2	4	1	13	N	0	N	0	N	N	N	N	N	N	N	N	N	N	N	N	0		3	1	1	1	1	3	2	2	1
492	B	2	14	M	1	3	<1	0	1to2	1	0	0	3	1	0	3	0	0	2	0	0	9	N	0	N	0	N	N	N	N	N	N	N	N	N	N	N	N	0	1	2	1	1	1	2	3	1	2	3
493	B	2	14	F	0	3	<1	0	3to4	3	3	1	1	1	1	0	0	0	0	1	0	8	N	0	N	0	N	N	N	N	N	N	N	N	N	N	N	N	0	1	2	1	1	1	1	4	2	2	2
494	B	2	14	M	1	3	4to5	4	>5h	5	4	0	4	4	3	0	1	0	4	4	0	24	N	0	N	0	N	N	N	N	N	N	N	N	N	N	N	N	0	1	3	1	3	1	2	4	1	4	2
495	B	2	14	F	0	3	<1	0	4to5	4	2	0	3	2	1	2	0	1	2	4	2	19	N	0	N	0	N	N	N	N	N	N	N	N	N	N	N	N	0	2	3	1	2	1	2	2	3	1	2
496	B	2	14	M	1	3	<1	0	3to4	3	4	1	0	1	0	2	0	2	0	0	4	14	N	0	N	0	N	N	N	N	N	N	N	N	N	N	N	N	0	1	2	1	1	1	1	4	4	1	1
497	B	2	14	M	1	3	<1	0	3to4	3	3	1	3	2	2	3	1	1	3	1	0	20	N	0	N	0	N	N	N	N	N	N	N	N	N	N	N	N	0	1	3	1	1	1	2	3	1	2	1
498	B	2	14	F	0	3	<1	0	2to3	2	0	0	0	0	0	0	0	0	1	2	1	4		0	N	0	N	N	N	N	N	N	N	N	N	N	N	N	0	1	1	1	1	1	2	3	2	1	2
499	B	2	14	M	1	3	<1	0	1to2	1	4	0	0	4	0	0	0	0	0	0	0	8	N	0	N	0	N	N	N	N	N	N	N	N	N	N	N	N	0	1	2	1	2	1	1	4	1	2	2
500	B	2	14	F	0	3	<1	0	1to2	1	2	0	1	0	0	0	0	3	2	0	2	10	N	0	N	0	N	N	N	N	N	N	N	N	N	N	N	N	0	1	3	1	1	1	2	3	2	1	1
501	B	2	15	M	1	3	<1	0	4to5	4	2	1	1	0	0	0	0	2	1	0	3	10	N	0	N	0	N	N	N	N	N	N	N	N	N	N	N	N	0	2	1	1	1	1	3	4	3	1	1
502	B	2	15	F	0	3	1to2	1	1to2	1	2	1	0	0	0	0	0	0	0	0	0	3	N	0	N	0	N	N	N	N	N	N	N	N	N	N	N	N	0	1	1	1	1	1	1	2	1	1	1
503	B	2	14	M	1	3	3to4	3	3to4	3	2	0	0	3	1	0	0	3	0	1	0	10	N	0	N	0	N	N	N	N	N	N	N	N	N	N	N	N	0	1	1	1	1	1	2	3	2	1	2
504	B	2	16	M	1	4	<1	0	2to3	2	1	0	0	2	1	2	0	0	1	1	0	8	N	0	N	0	N	N	N	N	N	N	N	N	N	N	N	N	0	1	1	2	2	1	1	3	1	1	2
505	B	2	15	F	0	4	<1	0	4to5	4	4	2	3	1	2	4	0	1	2	1	1	21	N	0	N	0	N	N	N	N	N	N	N	N	N	N	N	N	0	2	4	2	3	1	3	4	2	2	3
506	B	2	15	M	1	4	<1	0	3to4	3	4	1	2	2	2	0	0	0	2	0	0	13	N	0	N	0	N	N	N	N	N	N	N	N	N	N	N	N	0	2	3	1	1	1	1	4	3	2	1
507	B	2	15	M	1	4	<1	0	3to4	3	4	3	4	4	4	4	1	1	4	4	4	37	N	0	N	0	N	N	N	N	N	N	N	N	N	N	N	N	0	2	3	4	2	1	4	4	3	1	4
508	B	2	16	M	1	4	<1	0	>5h	5	4	0	4	4	4	4	0	0	4	4	1	29	N	0	N	0	N	N	N	N	N	N	N	N	N	N	N	N	0	2	2	1	1	2	1	4	2	2	2
509	B	2	15	M	1	4	<1	0	>5h	5	3	0	1	2	0	1	0	1	0	1	1	10	N	0	N	0	N	N	N	N	N	N	N	N	N	N	N	N	0	2	2	3	1	1	1	4	2	2	1
510	B	2	15	M	1	4	<1	0	3to4	3	4	0	0	2	0	0	0	0	3	0	0	9	N	0	N	0	N	N	N	N	N	N	N	N	N	N	N	N	0	1	1	1	2	1	1	3	1	2	2
511	B	2	15	F	0	4	<1	0	2to3	2	4	0	1	0	0	1	0	0	0	0	1	7	N	0	N	0	N	N	N	N	N	N	N	N	N	N	N	N	0	1	2	2	1	1	1	4	2	1	1
512	B	2	15	M	1	4	<1	0	1to2	1	2	1	0	0	0	0	0	0	0	0	0	3	N	0	N	0	N	N	N	N	N	N	N	N	N	N	N	N	0	1	1	1	1	1	1	2	1	1	1
513	B	2	15	M	1	4	<1	0	3to4	3	4	0	0	0	2	0	0	0	0	1	3	10	N	0	N	0	N	N	N	N	N	N	N	N	N	N	N	N	0	1	1	1	1	1	1	2	2	1	1
514	B	2	15	F	0	4	<1	0	2to3	2	4	1	4	2	1	2	0	0	2	0	0	16	N	0	N	0	N	N	N	N	N	N	N	N	N	N	N	N	0	1	3	2	1	1	1	4	1	2	1
515	B	2	16	F	0	4	<1	0	2to3	2	3	1	1	2	2	0	0	0	2	0	0	11	N	0	N	0	N	N	N	N	N	N	N	N	N	N	N	N	0	1	1	1	1	1	1	3	1	2	2
516	B	2	15	F	0	4	<1	0	1to2	1	3	0	4	1	0	0	0	2	0	0	0	10	N	0	N	0	N	N	N	N	N	N	N	N	N	N	N	N	0	1	3	2	1	1	2	1	1	1	2
517	B	2	15	F	0	4	<1	0	>5h	5	4	2	4	4	1	0	0	0	3	1	0	19	N	0	N	0	N	N	N	N	N	N	N	N	N	N	N	N	0	1	2	1	2	1	3	4	2	2	2
518	B	2	15	M	1	4	<1	0	>5h	5	4	1	4	4	4	4	1	4	4	0	0	30	N	0	N	0	N	N	N	N	N	N	N	N	N	N	N	N	0	1	3	1	2	1	1	3	2	2	1
519	B	2	15	M	1	4	<1	0	3to4	3	2	0	1	1	2	4	0	1	3	4	1	19	N	0	N	0	N	N	N	N	N	N	N	N	N	N	N	N	0	2	2	1	1	1	2	3	2	2	2
520	B	2	15	M	1	4	<1	0	2to3	2	4	1	2	1	3	0	0	1	3	2	3	20	Y	0	N	0	N	Y	Y	N	N	N	Y	N	Y	N	N	Y	5	1	2	4	1	1	3	4	2	3	2
521	B	2	16	M	1	4	4to5	4	3to4	3	2	0	1	1	2	1	0	0	0	0	0	7	N	0	N	0	N	N	N	N	N	N	N	N	N	N	N	N	0	1	1	2	1	1	1	3	2	1	1
522	B	2	15	F	0	4	1to2	1	<1	0	2	0	3	0	0	0	0	0	0	1	0	6	N	0	N	0	N	N	N	N	N	N	N	N	N	N	N	N	0	1	2	2	1	1	1	2	1	1	4
523	B	2	16	M	1	4	>5h	5	2to3	2	4	1	2	2	0	3	0	0	0	0	1	13	N	0	N	0	N	N	N	N	N	N	N	N	N	N	N	N	0	1	2	2	1	1	1	3	2	1	2
524	B	2	15	M	1	4	2to3	2	3to4	3	4	0	2	2	3	0	4	0	0	0	2	17	N	0	N	0	N	N	N	N	N	N	N	N	N	N	N	N	0	1	2	2	1	2	1	4	2	2	1
525	B	2	15	M	1	4	>5h	5	<1	0	2	1	0	1	0	0	0	1	0	0	0	5	N	0	N	0	N	N	N	N	N	N	N	N	N	N	N	N	0	1	1	1	1	1	1	1	1	1	1
526	B	2	15	F	0	4	>5h	5	3to4	3	3	0	2	3	2	1	4	0	1	0	2	18	N	0	N	0	N	N	N	N	N	N	N	N	N	N	N	N	0	2	2	1	2	3	2	4	2	2	2
527	B	2	15	M	1	4	1to2	1	1to2	1	4	2	0	2	0	0	0	0	0	0	2	10	N	0	N	0	N	N	N	N	N	N	N	N	N	N	N	N	0	1	2	1	1	1	1	3	2	2	2
528	B	2	15	M	1	4	>5h	5	1to2	1	2	0	4	0	0	3	0	0	2	0	4	15	N	0	N	0	N	N	N	N	N	N	N	N	N	N	N	N	0	2	4	1	3	1	4	4	4	1	1
529	B	2	16	F	0	4	>5h	5	>5h	5	4	1	2	3	3	0	0	0	1	4	1	19	N	0	N	0	N	N	N	N	N	N	N	N	N	N	N	N	0	1	2	3	1	1	2	4	1	1	3
530	B	2	15	M	1	4	>5h	5	>5h	5	4	1	1	3	3	0	2	1	1	0	1	17	N	0	N	0	N	N	N	N	N	N	N	N	N	N	N	N	0	1	2	3	1	1	2	3	2	2	2
531	B	2	16	F	0	4	>5h	5	>5h	5	4	2	4	2	4	0	0	0	1	3	0	20	N	0	N	0	N	N	N	N	N	N	N	N	N	N	N	N	0	1	2	2	2	1	2	4	2	3	3
532	B	2	16	M	1	4	4to5	4	1to2	1	1	2	0	3	0	0	0	0	1	0	0	7	N	0	N	0	N	N	N	N	N	N	N	N	N	N	N	N	0	1	1	1	1	1	1	2	1	1	1
533	B	2	16	M	1	4	>5h	5	3to4	3	3	0	2	2	3	0	0	1	0	1	0	12	N	0	Y	0	N	N	N	N	N	N	N	N	N	N	N	N	0	1	2	2	1	1	1	3	2	2	1
534	B	2	15	F	0	4	>5h	5	2to3	2	2	0	1	1	0	0	0	0	0	0	0	4	N	0	N	0	N	N	N	N	N	N	N	N	N	N	N	N	0	1	2	1	1	1	1	2	1	2	1
535	B	2	15	M	1	4	>5h	5	>5h	5	2	1	4	2	2	3	0	2	3	2	4	25	Y	0	Y	0	N	N	N	Y	N	N	Y	N	N	N	N	N	2	3	3	2	2	1	2	4	3	2	2
536	B	2	15	M	1	4	<1	0	1to2	1	2	0	1	0	1	0	1	0	1	0	1	7	N	0	N	0	N	N	N	N	N	N	N	N	N	N	N	N	0	1	1	1	1	1	1	4	2	1	1
537	B	2	16	M	1	4	1to2	1	1to2	1	1	2	3	1	2	1	4	2	0	0	3	19	N	0	Y	0	Y	Y	N	N	Y	N	N	N	N	N	N	N	3	1		2	1	3	1	3	1	1	2
538	B	2	15	M	1	4	<1	0	>5h	5	1	1	4	2	1	3	0	0	0	0	2	14	N	0	N	0	N	N	N	N	N	N	N	N	N	N	N	N	0	1	2	1	1	1	2	4	2	1	2
539	B	2	15	F	0	4	<1	0	4to5	4	4	1	2	1	1	0	0	1	2	1	3	16	N	0	N	0	N	N	N	N	N	N	N	N	N	N	N	N	0	1	2	2	1	1	4	4	3	1	4
540	B	2	15	M	1	4	<1	0	4to5	4	3	1	1	1	1	0	0	3	3	2	3	18	N	0	N	0	N	N	N	N	N	N	N	N	N	N	N	N	0	1	2	2	1	1	2	4	2	3	2
541	B	2	15	F	0	4	<1	0	4to5	4	4	3	2	1	2	3	0	2	1	1	1	20	N	0	N	0	N	N	N	N	N	N	N	N	N	N	N	N	0	2	2	3	3	2	3	4	2	2	4
542	B	2	15	F	0	4	<1	0	3to4	3	4	0	3	3	3	0	0	0	2	4	3	22	Y	0	N	0	N	N	N	N	N	N	N	N	N	N	N	N	0	2	4	1	2	1	4	4	4	3	1
543	B	2	15	M	1	4	1to2	1	1to2	1	0	0	4	2	4	0	0	0	0	2	0	12	N	0	N	0	N	N	N	N	N	N	N	N	N	N	N	N	0	1	2	1	1	1		4	1	1
544	B	2	15	M	1	4	<1	0	>5h	5	4	1	4	2	4	0	0	0	2	1	2	20	N	0	Y	0	N	N	N	Y	N	N	N	N	N	N	N	N	1	1	2	1	1	1	3	4	2	3	2
545	B	2	15	F	0	4	1to2	1	3to4	3	4	1	1	1	0	1	0	0	0	0	1	9	N	0	N	0	N	N	N	N	N	N	N	N	N	N	N	N	0	1	2	2	1	1	2	3	2	1	1
546	B	2	15	F	0	4	<1	0	>5h	5	2	0	3	0	3	3	0	0	0	1	0	12	N	0	N	0	N	N	N	Y	N	N	N	N	N	N	N	N	1	1	3	1	1	1	2	4	1	4	2
547	B	2	15	M	1	4	<1	0	1to2	1	4	0	1	0	1	4	0	4	2	2	0	18	Y	0	N	0	N	N	N	N	N	N	N	N	N	N	N	N	0	1	2	3	2	1	2	4	1	2	2
548	B	2	15	F	0	4	<1	0	2to3	2	2	1	0	0	1	1	0	0	0	1	0	6	N	0	N	0	N	N	N	N	N	N	N	N	N	N	N	N	0	1	2	1	1	1	2	3	1	1	1
549	B	2	15	F	0	4	<1	0	4to5	4	4	4	4	3	0	2	3	2	1	0	4	27	N	0	N	0	N	N	N	N	N	N	N	N	N	N	N	N	0	2	2	1	1	1	2	4	3	2	1
550	B	2	15	M	1	4	<1	0	3to4	3	2	0	1	1	2	0	0	0	2	1	1	10	N	0	N	0	N	N	N	N	N	N	N	N	N	N	N	N	0	1	2	1	2	1	1	3	1	1	4
551	B	2	16	M	1	4	<1	0	2to3	2	4	1	1	2	4	0	1	0	1	2	1	17	N	0	N	0	N	N	N	N	N	N	N	N	N	N	N	N	0	1	2	2	1	1	2	3	2	2	1
552	B	2	15	F	0	4	1to2	1	4to5	4	1	0	2	0	4	2	0	3	1	0	0	13	N	0	N	0	N	N	N	N	N	N	N	N	N	N	N	N	0	1	2	1	1	1	2	3	1	1	2
553	C	3	12	F	0	1	<1	0	2to3	2	3	1	0	1	0	1	0	0	0	0	1	7	N	0	N	0	N	N	N	N	N	N	N	N	N	N	N	N	0	1	1	1	1	1	2	2	1	2	1
554	C	3	12	M	1	1	<1	0	1to2	1	4	1	1	2	0	0	0	1	1	0	1	11	N	0	N	0	N	N	N	N	N	N	N	N	N	N	N	N	0	1	1	1	1	1	1	2	1	1	1
555	C	3	12	M	1	1	<1	0	2to3	2	4	2	1	1	2	1	0	0	2	3	0	16	N	0	N	0	N	N	N	N	N	N	N	N	N	N	N	N	0	1	2	2	2	1	1	4	2	4	2
556	C	3	12	F	0	1	1to2	1	<1	0	2	0	1	0	0	0	0	0	0	0	1	4	N	0	N	0	N	N	N	N	N	N	N	N	N	N	N	N	0	1	1	1	1	1	1	4	2	2	1
557	C	3	12	M	1	1	<1	0	1to2	1	1	0	0	0	0	0	0	0	1	1	0	3	N	0	N	0	N	N	N	N	N	N	N	N	N	N	N	N	0	1	1	1	1	1	1	3	1	2	1
558	C	3	12	F	0	1	<1	0	4to5	4	2	1	0	1	1	0	0	0	2	0	0	7	N	0	N	0	N	N	N	N	N	N	N	N	N	N	N	N	0	1	2	1	1	1	1	4	2	2	1
559	C	3	12	F	0	1	<1	0	<1	0	1	0	0	0	0	1	0	0	0	1	0	3	N	0	N	0	N	N	N	N	N	N	N	N	N	N	N	N	0	1	1	1	1	1	1	1	1	1	1
560	C	3	13	F	0	1	<1	0	<1	0	2	0	1	0	1	0	0	0	1	0	0	5	N	0	N	0	N	N	N	N	N	N	N	N	N	N	N	N	0	1	2	1	1	1	1	2	1	2	1
561	C	3	12	M	1	1	<1	0	1to2	1	4	0	0	1	0	0	0	0	0	1	0	6	N	0	N	0	N	N	N	Y	N	N	N	N	N	N	N	N	1	1	1	2	1	1	1	3	1	1	1
562	C	3	12	F	0	1	<1	0	<1	0	4	0	0	1	0	0	0	1	0	1	2	9	N	0	N	0	N	N	N	N	N	N	N	N	N	N	N	N	0	1	1	1	1	1	1	3	2	1	1
563	C	3	12	M	1	1	<1	0	1to2	1	2	0	1	1	0	0	0	0	0	0	0	4	N	0	N	0	N	N	N	N	N	N	N	N	N	N	N	N	0	1	1	1	1	1	1	1	1	1	1
564	C	3	12	M	1	1	<1	0	1to2	1	2	1	1	1	0	0	0	0	1	1	2	9	N	0	N	0	N	N	N	Y	N	N	N	N	N	N	N	N	1	1	2	1	2	1	1	3	2	2	1
565	C	3	12	F	0	1	<1	0	1to2	1	2	4	0	0	0	0	0	0	0	0	0	6	N	0	N	0	N	N	N	N	N	N	N	N	N	N	N	N	0	1	1	1	1	1	1	2	1	1	1
566	C	3	12	M	1	1	<1	0	1to2	1	4	1	0	1	0	0	0	4	0	0	0	10	N	0	N	0	N	N	N	N	N	N	N	N	N	N	N	N	0	1	2	1	1	1	1	2	1	1	1
567	C	3	13	M	1	1	<1	0	2to3	2	1	0	1	1	0	0	1	0	0	0	1	5	N	0	N	0	N	N	N	N	N	N	N	N	N	N	N	N	0	1	1	1	1	1	1	1	1	1	1
568	C	3	13	F	0	1	<1	0	3to4	3	3	1	2	0	2	1	0	0	1	0	0	10	N	0	N	0	N	N	N	N	N	N	N	N	N	N	N	N	0	1	2	1	1	1	1	2	1	1	2
569	C	3	12	M	1	1	<1	0	1to2	1	2	3	2	2	0	1	0	0	0	0	0	10	N	0	N	0	N	N	N	N	N	N	N	N	N	N	N	N	0	1	2	1	1	1	1	4	1	1	1
570	C	3	12	M	1	1	<1	0	1to2	1	1	0	2	0	1	1	0	0	1	0	0	6	N	0	Y	0	N	N	N	N	N	N	N	N	N	N	N	N	0	1	2	1	1	1	1	4	1	1	2
571	C	3	13	F	0	1	1to2	1	2to3	2	2	0	0	1	2	0	0	2	1	1	1	10	N	0	N	0	N	N	N	N	N	N	N	N	N	N	N	N	0	1	1	1	1	1	2	3	1	2	2
572	C	3	13	F	0	1	1to2	1	1to2	1	4	0	0	1	0	0	0	0	1	0	0	6	N	0	N	0	N	N	N	N	N	N	N	N	N	N	N	N	0	1	1	1	1	1	1	2	1	2	1
573	C	3	12	M	1	1	<1	0	2to3	2	4	0	0	1	4	0	0	0	4	0	0	13	N	0	N	0	N	N	N	Y	N	N	N	N	N	N	N	N	1	1	2	1	1	1	2	1	1	2	3
574	C	3	14	M	1	1	<1	0	<1	0	3	0	2	2	1	1	0	1	2	1	0	13	N	0	N	0	N	N	N	N	N	N	N	N	N	N	N	N	0	1	2	1	1	1	1	4	1	1	2
575	C	3	13	M	1	1	<1	0	<1	0	4	3	1	0	0	0	2	0	2	3	0	15	N	0	N	0	N	N	N	N	Y	Y	N	N	N	N	N	N	2	2	3	2	1	1	2	2	3	1	3
576	C	3	12	F	0	1	<1	0	2to3	2	4	2	1	3	2	2	2	0	3	2	1	22	N	0	N	0	N	N	N	N	N	N	N	N	N	N	N	N	0	1	1	3	3	1	3	4	2	3	4
577	C	3	13	M	1	1	<1	0	<1	0	4	2	3	2	1	2	0	1	3	2	0	20	N	0	N	0	Y	N	N	N	N	N	N	N	N	N	N	N	1	2	3	2	1	1	3	4	2	3	2
578	C	3	14	F	0	1	<1	0	2to3	2	4	2	3	4	3	4	0	0	4	4	0	28	N	0	N	0	N	N	N	N	N	N	N	N	N	N	N	N	0	1	2	1	3	1	4	4	1	3	4
579	C	3	13	M	1	1	<1	0	1to2	1	1	0	0	0	0	0	0	0	0	0	0	1	N	0	N	0	N	N	N	N	N	N	N	N	N	N	N	N	0	1	1	1	1	1	1	1	1	1	1
580	C	3	13	M	1	1	<1	0	>5h	5	4	0	4	4	4	0	4	0	4	4	4	32	N	0	N	0	N	N	N	N	N	N	N	N	N	N	N	N	0	1	1	1	4	1	4	4	4	4	2
581	C	3	12	M	1	1	1to2	1	1to2	1	4	0	4	4	4	4	4	0	4	4	2	34	N	0	N	0	N	N	N	N	N	N	N	N	N	N	N	N	0	1	1	1	4	1	4	4	4	4	4
582	C	3	12	M	1	1	<1	0	1to2	1	1	0	0	0	1	0	0	0	0	0	0	2	N	0	N	0	N	N	N	N	N	N	N	N	N	N	N	N	0	1	1	1	1	1	1	2	1	1	1
583	C	3	13	M	1	1	<1	0	1to2	1	3	0	3	1	0	0	0	1	0	0	0	8	N	0	N	0	N	N	N	N	N	N	N	N	N	N	N	N	0	1	1	1	1	1	1	2	1	2	1
584	C	3	13	F	0	1	<1	0	<1	0	4	0	0	0	0	0	0	0	0	0	0	4	N	0	N	0	N	N	N	N	N	N	N	N	N	N	N	N	0	1	2	1	1	1	1	1	1	1	1
585	C	3	13	F	0	1	<1	0	<1	0	4	2	0	0	0	0	0	0	0	4	0	10	N	0	N	0	N	N	N	N	N	N	N	N	N	N	N	N	0	1	1	1	1	1	1	1	1	1	1
586	C	3	13	F	0	1	<1	0	1to2	1	1	0	1	1	0	0	0	0	0	0	1	4	N	0	N	0	N	N	N	N	N	N	N	N	N	N	N	N	0	1	1	1	1	1	1	3	3	1	1
587	C	3	12	M	1	1	<1	0	1to2	1	3	0	1	2	2	1	4	0	2	1	2	18	N	0	N	0	N	N	N	N	N	N	N	N	N	N	N	N	0	1	1	1	1	1	1	1	1	1	1
588	C	3	13	F	0	1	<1	0	1to2	1	2	1	1	1	1	0	0	0	0	0	1	7	N	0	N	0	N	N	N	N	N	N	N	N	N	N	N	N	0	1	1	1	2	1	1	3	2	1	2
589	C	3	13	F	0	1	<1	0	1to2	1	2	1	1	1	1	0	0	0	0	0	1	7	N	0	N	0	N	N	N	N	N	N	N	N	N	N	N	N	0	1	1	1	2	1	1	3	2	1	2
590	C	3	13	F	0	1	<1	0	1to2	1	2	0	0	3	1	0	0	0	2	3	0	11	N	0	N	0	N	N	N	N	N	N	N	N	N	N	N	N	0	1	2	1	1	1	2	3	1	2	1
591	C	3	13	M	1	1	<1	0	<1	0	2	0	1	2	0	0	0	1	1	0	0	7	N	0	N	0	N	N	N	N	N	N	N	N	N	N	N	N	0	1	3	1	1	1	1	2	1	1	1
592	C	3	12	M	1	1	<1	0	<1	0	2	0	1	2	3	0	0	0	1	1	0	10	N	0	N	0	N	N	N	N	N	N	N	N	N	N	N	N	0	1	2	2	1	1	1	3	1	3	2
593	C	3	13	M	1	1	1to2	1	2to3	2	2	0	1	2	3	1	0	1	4	4	0	18	N	0	N	0	N	N	N	N	N	N	N	N	N	N	N	N	0	1	2	1	1	1	1	3	1	4	2
594	C	3	12	M	1	1	<1	0	1to2	1	3	0	1	0	1	0	0	1	1	2	1	10	N	0	N	0	N	N	N	N	N	N	N	N	N	N	N	N	0	1	1	2	1	1	1	3	2	2	1
595	C	3	12	M	1	1	1to2	1	2to3	2	3	4	1	2	0	0	0	0	0	0	0	10	N	0	N	0	N	N	N	N	N	N	N	N	N	N	N	N	0	1	1	1	1	2	1	1	1	1	1
596	C	3	12	M	1	1	<1	0	2to3	2	3	1	1	2	1	1	0	0	1	1	0	11	N	0	N	0	N	N	N	N	N	N	N	N	N	N	N	N	0	1	1	1	1	1	1	1	1	1	1
597	C	3	13	F	0	1	<1	0	2to3	2	3	0	2	0	0	0	0	0	0	2	2	9	N	0	N	0	N	N	N	N	N	N	N	N	N	N	N	N	0	1	3	1	1	1	1	3	2	2	1
598	C	3	13	M	1	1	<1	0	<1	0	0	4	0	0	3	0	0	0	0	0	0	7	N	0	N	0	N	N	N	N	N	Y	N	N	N	N	N	N	1	1	1	1	1	1	1	1	1	2	1
599	C	3	13	F	0	1	<1	0	2to3	2	4	0	0	0	2	0	0	1	2	0	0	9	N	0	N	0	N	N	N	N	N	N	N	N	N	N	N	N	0	1	1	1	1	1	1	4	2	1	2
600	C	3	12	M	1	1	<1	0	<1	0	4	0	1	2	1	0	0	0	1	0	0	9	N	0	N	0	N	N	N	Y	N	N	N	N	N	N	N	N	1	1	1	1	1	1	1	2	1	2	1
601	C	3	12	F	0	1	1to2	1	1to2	1	2	0	2	1	0	0	0	0	3	0	1	9	N	0	N	0	N	N	N	N	N	N	N	N	N	N	N	N	0	1	2	1	2	1	1	4	3	2	2
602	C	3	12	F	0	1	<1	0	2to3	2	1	1	0	1	1	2	0	1	1	3	0	11	N	0	N	0	N	N	N	N	N	N	N	N	N	N	N	N	0	2	1	1	2	1	1	3	2	2	3
603	C	3	13	F	0	1	<1	0	1to2	1	4	2	3	3	1	0	0	4	4	4	4	29	N	0	N	0	N	N	N	N	N	N	N	N	N	N	N	N	0	2	3	2	3	1	1	4	3	2	2
604	C	3	13	F	0	1	<1	0	3to4	3	2	3	2	2	3	2	0	0	2	1	2	19	N	0	N	0	N	N	N	N	N	N	N	N	N	N	N	N	0	1	2	1	2	1	1	3	2	3	2
605	C	3	13	M	1	1	<1	0	2to3	2	4	1	1	0	0	0	0	0	0	1	4	11	N	0	N	0	N	N	N	N	N	Y	N	N	N	N	N	N	1	1	1	2	1	1	1	1	1	1	1
606	C	3	13	F	0	1	<1	0	1to2	1	4	0	4	0	0	0	0	4	3	0	0	15	N	0	N	0	N	N	N	N	N	N	N	N	N	N	N	N	0	1	2	2	1	1	1	1	1	2	2
607	C	3	14	M	1	1	1to2	1	2to3	2	2	1	0	1	0	0	0	0	0	0	2	6	N	0	N	0	Y	N	N	N	N	N	N	N	N	N	N	N	1	2	2	1	1	4	2	3	2	1	2
608	C	3	12	M	1	1	<1	0	<1	0	0	0	0	0	0	0	0	0	0	0	0	0	N	0	N	0	N	N	N	Y	N	N	N	N	N	N	N	N	1	1	1	1	1	1	1	1	1	1	1
609	C	3	12	M	1	1	<1	0	2to3	2	2	0	1	0	1	0	1	0	0	1	0	6	N	0	N	0	N	N	N	N	N	N	N	N	N	N	N	N	0	1	2	1	2	1	1	2	1	2	1
610	C	3	13	M	1	1	<1	0	3to4	3	3	1	0	2	0	0	0	0	2	4	2	14	N	0	N	0	N	N	N	N	N	N	N	N	N	N	N	N	0	1	3	1	2	1	1	4	3	2	2
611	C	3	12	M	1	1	<1	0	1to2	1	2	1	0	0	0	0	0	0	1	2	2	8	N	0	N	0	N	N	N	N	N	N	N	N	N	N	N	N	0	1	2	1	1	1	2	3	2	2	1
612	C	3	12	M	1	1	2to3	2	<1	0	4	0	1	0	0	0	1	2	0	0	1	9	N	0	N	0	N	N	N	Y	N	N	N	N	N	N	N	N	1	1	1	1	1	1	2	2	2	1	2
613	C	3	13	M	1	1	<1	0	<1	0	4	3	0	1	1	0	0	4	2	0	0	15	N	0	N	0	N	N	N	N	N	N	N	N	N	N	N	N	0	1	1	1	1	1	1	3	2	1	2
614	C	3	13	M	1	1	2to3	2	2to3	2	4	3	3	2	1	2	1	1	0	3	4	24	N	0	N	0	N	N	N	N	N	N	N	N	N	N	N	N	0	1	3	1	1	1	1	4	2	4	2
615	C	3	13	M	1	1	1to2	1	3to4	3	2	4	4	1	0	0	0	0	0	2	4	17	N	0	N	0	N	N	Y	Y	N	N	N	N	N	N	N	N	2	2	2	1	1	1	2	3	4	1	4
616	C	3	12	M	1	1	<1	0	<1	0	4	1	0	1	2	0	0	0	0	3	0	11	N	0	N	0	N	N	N	N	N	N	N	N	N	N	N	N	0	2	1	1	1	1	1	2	4	2	1
617	C	3	12	F	0	1	<1	0	2to3	2	2	3	0	0	0	0	0	0	0	0	2	7	N	0	N	0	N	N	N	N	N	N	N	N	N	N	N	N	0	1	1	1	1	1	1	3	2	2	1
618	C	3	12	M	1	1	1to2	1	1to2	1	1	0	0	1	0	0	0	0	1	0	0	3	N	0	N	0	N	N	N	N	N	N	N	N	N	N	N	N	0	1	2	1	1	1	1	2	1	2	1
619	C	3	12	F	0	1	<1	0	1to2	1	4	0	0	0	0	0	0	0	0	0	0	4	N	0	N	0	N	N	N	N	N	N	N	N	N	N	N	N	0	1	1	1	1	1	1	2	1	1	1
620	C	3	12	M	1	1	<1	0	<1	0	0	0	0	0	0	0	0	0	0	0	0	0	N	0	N	0	N	N	N	N	N	N	N	N	N	N	N	N	0	1	1	1	1	1	1	1	2	1	1
621	C	3	14	M	1	1	2to3	2	4to5	4	0	0	2	1	2	4	0	0	2	3	4	18	N	0	N	0	N	N	N	N	N	N	N	N	N	N	N	N	0	2	2	1	1	1	1	3	2	2	2
622	C	3	13	F	0	1	<1	0	1to2	1	1	3	2	0	0	0	0	0	1	4	1	12	N	0	N	0	N	N	N	N	N	Y	N	N	N	N	N	N	1	1	1	2	1	1	2	4	1	2	3
623	C	3	14	M	1	2	2to3	2	>5h	5	2	0	1	1	2	2	0	0	4	0	0	12	N	0	N	0	N	N	N	N	N	N	Y	N	Y	N	N	N	2	1	1	1	1	1	2	2	1	2	3
624	C	3	14	M	1	2	1to2	1	2to3	2	1	3	1	0	2	1	1	0	2	1	1	13	N	0	N	0	N	N	N	N	N	N	N	N	N	N	N	N	0	1	2	1	1	1	3	2	2	2	1
625	C	3	13	M	1	2	<1	0	<1	0	4	0	0	0	0	0	0	0	0	0	0	4	N	0	N	0	N	N	N	N	N	N	N	N	N	N	N	N	0	1	1	1	3	1	2	4	4	4	1
626	C	3	14	M	1	2	<1	0	2to3	2	3	1	0	1	0	2	0	1	1	2	0	11	N	0	N	0	N	N	N	N	N	N	N	N	N	N	N	N	0	1	3	2	1	1	1	2	1	4	2
627	C	3	13	M	1	2	<1	0	1to2	1	1	1	1	2	3	0	0	0	0	0	2	10	N	0	N	0	N	N	N	N	N	N	N	N	N	N	N	N	0	1	1	1	1	1	1	2	1	2	2
628	C	3	12	F	0	2	<1	0	1to2	1	0	0	1	1	0	0	0	0	1	0	0	3	N	0	N	0	N	N	N	N	N	N	N	N	N	N	N	N	0	1	2	1	1	1	1	3	1	1	1
629	C	3	14	F	0	2	<1	0	>5h	5	2	1	0	2	3	0	0	0	1	0	3	12	N	0	N	0	N	N	N	N	N	N	N	N	N	N	N	N	0	1	2	2	1	1	3	4	3	2	4
630	C	3	13	F	0	2	<1	0	1to2	1	4	3	2	1	2	0	0	4	1	3	0	20	N	0	N	0	N	N	N	N	N	N	N	N	N	N	N	N	0	1	4	4	2	1	4	4	2	3	1
631	C	3	15	F	0	2	2to3	2	>5h	5	0	0	1	1	1	0	0	0	0	1	0	4	N	0	N	0	N	N	N	N	N	N	N	N	N	N	N	N	0	1	2	1	1	1	1	3	1	1	2
632	C	3	13	M	1	2	<1	0	1to2	1	4	0	1	1	2	0	0	0	2	2	2	14	N	0	N	0	N	N	N	N	N	N	N	N	N	N	N	N	0	1	2	1	2	2	1	3	2	2	1
633	C	3	13	M	1	2	<1	0	<1	0	3	1	0	2	0	0	0	0	0	0	0	6	N	0	N	0	N	N	N	N	N	N	N	N	N	N	N	N	0	1	1	1	1	1	1	1	1	2	2
634	C	3	15	M	1	2	<1	0	>5h	5	3	0	2	0	1	4	0	1	2	2	2	17	N	0	N	0	N	N	N	N	N	N	N	N	N	N	N	N	0	1	2	2	1	2	3	3	2	3	3
635	C	3	13	M	1	2	<1	0	2to3	2	4	0	0	0	4	0	0	0	0	0	0	8	N	0	N	0	N	N	N	Y	N	N	N	N	N	N	N	N	1	1	1	1	2	1	1	4	1	1	2
636	C	3	13	M	1	2	1to2	1	2to3	2	1	2	2	2	3	3	2	1	1	1	2	20	N	0	N	0	N	N	N	N	N	N	N	N	N	N	N	N	0	1	3	1	1	1	1	3	2	2	2
637	C	3	14	M	1	2	<1	0	2to3	2	4	2	4	4	1	2	0	0	0	1	4	22	N	0	N	0	N	N	N	N	N	N	N	N	N	N	N	N	0	1	3	2	2	1	1	4	4	1	2
638	C	3	13	M	1	2	<1	0	>5h	5	4	4	0	4	4	4	0	0	4	4	0	28	N	0	N	0	N	N	N	N	N	N	N	N	N	N	N	N	0	1	1	2	4	1	2	4	1	4	4
639	C	3	13	M	1	2	<1	0	1to2	1	4	0	1	0	1	0	0	0	1	0	1	8	N	0	N	0	N	N	N	Y	N	N	N	N	N	N	N	N	1	1	2	1	1	1	1	3	2	1	2
640	C	3	14	M	1	2	<1	0	3to4	3	4	3	3	1	1	4	0	3	1	2	2	24	N	0	N	0	N	N	N	N	N	N	N	N	N	N	N	N	0	1	4	1	2	1	1	4	2	2	2
641	C	3	13	M	1	2	<1	0	2to3	2	4	1	1	2	0	0	0	0	1	0	0	9	N	0	N	0	N	N	N	N	N	N	N	N	N	N	N	N	0	1	2	2	1	1	1	3	1	2	2
642	C	3	14	M	1	2	<1	0	1to2	1	1	0	1	2	1	1	0	0	1	0	0	7	N	0	N	0	N	N	N	N	N	N	N	N	N	N	N	N	0	1	1	1	1	1	1	2	1	1	1
643	C	3	13	M	1	2	<1	0	1to2	1	2	2	0	2	0	0	0	0	0	0	0	6	N	0	N	0	N	N	N	N	N	N	N	N	N	N	N	N	0	1	3	1	2	1	1	2	1	1	1
644	C	3	13	M	1	2	1to2	1	1to2	1	0	0	0	4	0	0	0	0	4	0	0	8	N	0	N	0	N	N	N	N	N	N	N	N	N	N	N	N	0	1	1	1	1	1	1	2	1	1	1
645	C	3	13	F	0	2	3to4	3	3to4	3	2	1	0	2	3	0	0	0	0	0	4	12	N	0	N	0	N	N	N	N	N	N	N	N	N	N	N	N	0	2	1	1	1	1	1	4	2	1	1
646	C	3	13	F	0	2	<1	0	1to2	1	2	1	0	2	0	1	0	1	0	0	1	8	N	0	N	0	N	N	N	N	N	N	N	N	N	N	N	N	0	2	1	1	1	1	1	1	1	1	1
647	C	3	14	M	1	2	<1	0	2to3	2	3	2	1	2	3	1	0	2	2	0	0	16	N	0	N	0	N	N	N	N	N	Y	N	N	N	N	N	N	1	1	3	2	2	1	2	3	3	2	2
648	C	3	14	F	0	2	<1	0	<1	0	2	0	4	3	0	3	0	1	0	2	4	19	N	0	N	0	N	N	N	N	N	N	N	N	N	N	N	N	0	2	3	1	1	1	1	4	4	1	2
649	C	3	14	F	0	2	<1	0	2to3	2	1	1	3	1	1	0	1	0	0	0	0	8	N	0	N	0	N	N	N	N	N	N	N	N	N	N	N	N	0	2	3	1	1	1	1	1	1	1	1
650	C	3	13	M	1	2	1to2	1	3to4	3	4	4	2	3	3	2	0	1	0	0	0	19	N	0	N	0	N	N	N	N	N	N	N	N	N	N	N	N	0	1	1	1	1	1	1	1	1	1	1
651	C	3	14	M	1	2	<1	0	1to2	1	1	0	0	0	1	0	0	0	0	0	0	2	N	0	N	0	N	N	N	N	N	N	N	N	N	N	N	N	0	1	2	1	1	1	1	2	1	1	2
652	C	3	13	M	1	2	<1	0	>5h	5	4	2	0	2	0	0	0	0	0	0	1	9	N	0	N	0	N	N	N	N	Y	N	N	N	N	N	N	N	1	1	2	2	1	1	1	3	1	1	1
653	C	3	14	M	1	2	<1	0	<1	0	1	4	0	0	0	0	0	0	0	0	0	5	N	0	N	0	N	N	N	N	N	N	N	N	N	N	N	N	0	1	1	1	1	1	1	2	1	1	1
654	C	3	14	F	0	2	3to4	3	3to4	3	3	2	4	1	4	4	1	4	4	2	2	31	N	0	N	0	N	N	N	N	N	N	N	N	N	N	N	N	0	2	3	1	2	1	3	4	2	4	2
655	C	3	13	F	0	2	4to5	4	4to5	4	2	1	3	4	0	0	0	0	2	0	0	12	N	0	N	0	N	N	N	N	N	N	N	N	N	N	N	N	0	2	1	1	2	1	2	4	1	4	1
656	C	3	13	M	1	2	<1	0	<1	0	2	2	1	0	0	0	0	0	0	0	0	5	N	0	N	0	N	N	N	N	N	N	N	N	N	N	N	N	0	1	1	1	1	1	1	2	1	2	1
657	C	3	14	M	1	2	1to2	1	2to3	2	4	1	0	1	2	0	0	1	2	0	0	11	N	0	N	0	N	Y	N	N	N	N	N	N	N	N	N	N	1	1	2	1	1	1	1	4	1	4	3
658	C	3	14	F	0	2	<1	0	3to4	3	4	0	2	1	0	2	0	3	1	2	2	17	N	0	N	0	N	N	N	N	N	N	N	N	N	N	N	N	0	1	2	3	1	1	1	4	2	2	1
659	C	3	13	M	1	2	<1	0	4to5	4	2	4	1	1	2	0	1	0	1	0	1	13	N	0	N	0	N	N	N	N	N	N	N	N	N	N	N	N	0	1	1	1	2	1	1	3	4	2	3
660	C	3	13	M	1	2	<1	0	3to4	3	4	2	0	2	0	0	0	0	0	0	0	8	N	0	Y	0	N	N	N	N	Y	Y	N	N	N	N	N	N	2	1	1	2	1	1	2	4	2	1	2
661	C	3	13	F	0	2	<1	0	1to2	1	2	0	1	1	3	1	0	3	1	0	3	15	N	0	N	0	N	N	N	N	N	N	N	N	N	N	N	N	0	1	1	3	1	1	2	4	2	2	2
662	C	3	14	M	1	2	<1	0	2to3	2	2	1	1	3	1	0	0	0	3	0	4	15	N	0	N	0	N	N	N	N	N	N	N	N	N	N	N	N	0	1	2	1	2	1	1	4	2	3	1
663	C	3	14	F	0	2	<1	0	1to2	1	2	1	1	1	1	0	0	0	1	0	0	7	N	0	N	0	N	N	N	N	N	N	N	N	N	N	N	N	0	1	1	1	1	1	1	3	2	2	1
664	C	3	14	M	1	2	1to2	1	3to4	3	4	2	2	0	3	0	0	0	2	0	3	16	N	0	N	0	N	N	N	N	N	N	N	N	N	N	N	N	0	2	2	2	1	1	2	3	2	1	1
665	C	3	13	M	1	2	<1	0	<1	0	3	2	3	0	0	2	0	0	1	0	0	11	N	0	N	0	N	N	N	N	N	N	N	N	N	N	N	N	0	1	2	1	2	1	1	2	1	3	2
666	C	3	14	F	0	2	<1	0	>5h	5	4	2	3	1	1	1	1	2	2	2	1	20	N	0	N	0	N	N	N	N	N	N	N	N	N	N	N	N	0	1	2	2	1	1	2	4	2	2	2
667	C	3	14	M	1	2	<1	0	>5h	5	4	3	1	0	1	0	0	0	0	2	1	12	N	0	N	0	N	N	N	N	N	N	N	N	N	N	N	N	0	1	2	1	2	1	2	4	2	1	3
668	C	3	13	F	0	2	<1	0	2to3	2	0	0	0	1	0	0	2	1	1	0	3	8	N	0	N	0	N	N	N	N	N	N	N	N	N	N	N	N	0	1	1	2	2	1	2	2	2	2	1
669	C	3	13	F	0	2	<1	0	1to2	1	0	0	0	0	0	0	0	0	0	0	0	0	N	0	N	0	N	N	N	N	N	N	N	N	N	N	N	N	0	1	1	1	1	1	1	1	1	1	1
670	C	3	13	M	1	2	<1	0	1to2	1	0	0	0	0	0	0	0	0	0	0	0	0	N	0	N	0	N	N	N	N	N	N	N	N	N	N	N	N	0	1	1	1	1	1	1	1	1	1	1
671	C	3	13	F	0	2	1to2	1	3to4	3	1	0	1	2	0	1	0	0	1	0	0	6	N	0	N	0	N	N	N	N	N	N	N	N	N	N	N	N	0	1	1	1	1	1	2	1	2	2	1
672	C	3	13	M	1	2	<1	0	1to2	1	3	1	3	2	0	2	0	0	0	0	0	11	N	0	N	0	N	N	N	N	N	N	N	N	N	N	N	N	0	1	2	2	1	1	1	4	1	2	3
673	C	3	13	F	0	2	1to2	1	1to2	1	3	1	0	2	1	2	0	0	1	3	1	14	N	0	N	0	N	N	N	Y	Y	N	N	N	N	N	N	N	2	1	1	2	2	1	2	3	2	3	1
674	C	3	13	F	0	2	<1	0	4to5	4	4	4	4	4	0	0	0	0	0	0	4	20	N	0	N	0	N	N	N	N	N	N	N	N	N	N	N	N	0	1	2	1	2	2	1	2	1	1	1
675	C	3	13	M	1	2	>5h	5	>5h	5	4	0	4	4	4	4	4	4	4	4	4	40	N	0	N	0	N	N	N	N	N	N	N	N	N	N	N	N	0	1	1	1	1	1	1	1	1	1	1
676	C	3	13	F	0	2	<1	0	1to2	1	1	0	0	0	0	0	0	0	0	0	0	1	N	0	N	0	N	N	N	N	N	N	N	N	N	N	N	N	0	1	1	1	1	1	1	2	2	1	1
677	C	3	14	F	0	2	<1	0	1to2	1	2	0	1	1	0	0	0	0	0	0	1	5	N	0	N	0	N	N	N	N	N	N	N	N	N	N	N	N	0	1	1	2	1	1	1	3	2	1	1
678	C	3	14	M	1	2	<1	0	<1	0	0	0	0	0	0	0	0	0	0	0	0	0	Y	0	Y	0	N	N	N	N	N	N	N	N	N	N	N	N	0	1	2	3	4	3	2	1	2	3	4
679	C	3	14	M	1	2	1to2	1	1to2	1	1	0	1	3	2	0	0	0	1	0	0	8	N	0	N	0	N	N	N	N	N	N	N	N	N	N	N	N	0	1	2	1	2	1	2	3	1	2	3
680	C	3	13	F	0	2	<1	0	2to3	2	2	1	0	0	4	0	0	0	1	3	0	11	N	0	N	0	N	N	N	N	N	N	N	N	N	N	N	N	0	1	1	1	1	1	1	3	1	1	1
681	C	3	13	M	1	2	4to5	4	1to2	1	4	0	0	0	0	4	0	0	0	0	4	12	N	0	N	0	N	N	N	N	N	N	N	N	N	N	N	N	0	1	2	1	1	1	1	4	2	2	1
682	C	3	13	F	0	2	<1	0	2to3	2	3	0	0	0	0	0	0	0	0	0	0	3	N	0	N	0	N	N	N	N	N	N	N	N	N	N	N	N	0	1	1	1	1	1	2	4	1	2	1
683	C	3	13	F	0	2	<1	0	4to5	4	2	0	1	0	0	2	0	0	0	1	0	6	N	0	N	0	N	N	N	N	N	N	N	N	N	N	N	N	0	1	2	1	3	1	1	4	1	1	1
684	C	3	14	F	0	2	<1	0	1to2	1	3	1	0	1	0	0	0	0	2	1	1	9	N	0	N	0	N	N	N	N	N	N	N	N	N	N	N	N	0	1	1	1	1	1	2	3	2	2	2
685	C	3	13	F	0	2	<1	0	1to2	1	1	4	2	1	0	1	1	0	0	1	1	12	N	0	N	0	N	N	N	N	N	Y	N	N	N	N	N	N	1	1	3	1	1	1	2	4	2	2	3
686	C	3	14	F	0	2	<1	0	>5h	5	4	4	4	4	4	4	0	0	4	4	4	36	N	0	N	0	N	N	N	N	N	N	N	N	N	N	N	N	0	3	4	1	4	1	2	4	2	4	2
687	C	3	14	F	0	2	<1	0	>5h	5	2	0	4	2	4	0	0	2	4	4	0	22	N	0	N	0	N	N	N	N	N	N	N	N	N	N	N	N	0	1	1	2	3	1	1	4	1	4	4
688	C	3	13	M	1	2	<1	0	<1	0	1	0	2	0	0	1	0	0	1	2	3	10	N	0	N	0	N	N	N	N	N	N	N	N	N	N	N	N	0	1	2	1	1	1	2	3	4	2	3
689	C	3	13	F	0	2	<1	0	2to3	2	1	1	0	1	0	0	0	0	1	1	0	5	N	0	N	0	N	N	N	N	N	N	N	N	N	N	N	N	0	1	1	2	1	2	1	2	2	2	1
690	C	3	14	M	1	2	<1	0	<1	0	0	0	0	0	0	0	0	0	0	0	0	0	N	0	N	0	N	N	N	N	N	N	N	N	N	N	N	N	0	1	1	1	1	1	1	2	1	1	1
691	C	3	14	M	1	2	<1	0	3to4	3	2	0	1	1	0	0	0	1	2	2	1	10	N	0	N	0	N	N	N	N	N	N	N	N	N	N	N	N	0	1	2	1	2	1	1	1	2	3	1
692	C	3	13	M	1	2	<1	0	<1	0	4	0	3	0	0	0	0	0	0	0	4	11	N	0	N	0	N	N	N	N	N	N	N	N	N	N	N	N	0	1	1	1	1	1	1	2	3	1	1
693	C	3	13	F	0	2	<1	0	<1	0	0	0	0	0	1	0	0	0	0	0	0	1	N	0	N	0	N	N	N	N	N	N	N	N	N	N	N	N	0	1	1	1	1	2	3	1	1	2	4
694	C	3	13	F	0	2	<1	0	<1	0	2	3	3	2	2	2	0	0	2	1	2	19	N	0	N	0	N	N	N	N	N	N	N	N	N	N	N	N	0	1	2	1	1	1	1	4	1	2	2
695	C	3	14	F	0	2	<1	0	1to2	1	3	0	2	0	0	0	0	0	0	1	0	6	N	0	N	0	N	N	N	N	N	N	N	N	N	N	N	N	0	1	2	1	1	1	2	3	1	2	1
696	C	3	14	F	0	2	<1	0	2to3	2	4	1	0	0	1	0	0	0	0	0	1	7	N	0	N	0	N	N	N	N	N	N	N	N	N	N	N	N	0	1	1	1	1	1	1	2	3	1	1
697	C	3	13	F	0	2	<1	0	1to2	1	1	0	0	0	0	0	0	0	0	0	0	1	N	0	N	0	N	N	N	N	N	N	N	N	N	N	N	N	0	1	1	1	1	1	1	2	1	1	1
698	C	3	14	F	0	2	1to2	1	2to3	2	1	0	1	0	0	0	0	1	0	0	4	7	N	0	N	0	N	N	N	N	N	N	N	N	N	N	N	N	0	2	2	1	1	1	2	2	4	1	2
699	C	3	14	M	1	2	1to2	1	2to3	2	2	1	1	1	1	1	0	0	0	1	3	11	N	0	N	0	N	N	N	N	N	N	N	N	N	N	N	N	0	1	3	1	1	1	3	3	2	2	2
700	C	3	14	M	1	2	1to2	1	3to4	3	2	1	0	3	0	1	0	1	1	0	3	12	N	0	N	0	N	N	N	N	N	N	N	N	N	N	N	N	0	1	3	2	1	1	1	2	1	1	2
701	C	3	14	M	1	2	1to2	1	1to2	1	0	1	0	0	0	0	0	0	0	0	4	5	N	0	N	0	N	N	N	N	N	N	N	N	N	N	N	N	0	1	1	1	1	1	1	3	1	1	1
702	C	3	14	M	1	2	<1	0	3to4	3	2	0	3	0	0	0	0	0	0	0	3	8	N	0	N	0	N	N	N	N	N	N	N	N	N	N	N	N	0	1	2	1	1	2	1	4	2	3	2
703	C	3	14	F	0	2	<1	0	1to2	1	1	2	4	3	1	2	0	0	0	0	1	14	N	0	N	0	N	N	N	N	N	N	N	N	N	N	N	N	0	1	2	3	2	1	2	4	2	1	3
704	C	3	14	M	1	2	<1	0	<1	0	3	0	1	0	0	1	0	0	0	0	1	6	N	0	N	0	N	N	N	N	N	N	N	N	N	N	N	N	0	1	1	1	2	1	1	2	1	1	1
705	C	3	13	M	1	2	<1	0	2to3	2	4	4	3	1	0	0	0	0	0	0	0	12	N	0	N	0	N	N	N	N	N	N	N	N	N	N	N	N	0	1	4	1	1	1	1	4	1	2	1
706	C	3	13	F	0	2	<1	0	1to2	1	3	0	0	0	0	0	0	0	0	0	0	3	N	0	N	0	N	N	N	N	N	N	N	N	N	N	N	N	0	1	1	1	1	1	1	2	1	1	1
707	C	3	13	F	0	2	<1	0	3to4	3	3	1	0	3	3	4	0	0	1	0	0	15	N	0	N	0	N	N	N	N	N	N	N	N	N	N	N	N	0	1	1	1	2	1	1	3	2	2	2
708	C	3	13	F	0	2	<1	0	1to2	1	2	1	0	1	1	0	0	2	1	0	2	10	N	0	N	0	N	N	N	N	N	N	N	N	N	N	N	N	0	1	1	2	1	1	1	3	2	2	1
709	C	3	13	F	0	2	1to2	1	1to2	1	2	1	1	1	0	1	1	0	0	0	0	7	N	0	N	0	N	N	N	N	N	N	N	N	N	N	N	N	0	1	2	1	1	1	1	4	1	2	1
710	C	3	13	M	1	2	<1	0	<1	0	0	1	2	1	0	0	0	2	0	1	1	8	N	0	N	0	N	N	N	N	N	N	N	N	N	N	N	N	0	1	2	1	1	1	1	2	2	1	1
711	C	3	13	M	1	2	1to2	1	1to2	1	2	0	0	2	0	4	0	0	0	0	4	12	N	0	N	0	N	N	N	N	N	N	N	N	N	N	N	N	0	1	1	1	1	1	1	1	1	1	1
712	C	3	13	M	1	2	<1	0	<1	0	4	0	1	0	0	0	0	0	0	0	0	5	N	0	N	0	N	N	N	N	N	N	N	N	N	N	N	N	0	1	1	1	1	1	1	2	2	1	1
713	C	3	13	F	0	2	<1	0	1to2	1	2	0	1	1	0	0	0	0	0	1	0	5	N	0	N	0	N	N	N	N	N	N	N	N	N	N	N	N	0	1	1	1	1	1	1	3	1	1	1
714	C	3	13	F	0	2	<1	0	1to2	1	4	2	1	1	1	0	0	0	1	1	1	12	N	0	N	0	N	N	N	N	N	N	N	N	N	N	N	N	0	2	2	1	1	1	1	3	2	2	2
715	C	3	14	F	0	2	2to3	2	2to3	2	4	0	2	1	0	0	1	2	1	2	0	13	N	0	N	0	N	N	N	N	N	N	N	N	N	N	N	N	0	2	3	2	3	1	2	4	1	2	3
716	C	3	13	F	0	2	<1	0	1to2	1	2	1	1	1	4	0	0	0	3	4	4	20	N	0	N	0	N	N	N	N	N	N	N	N	N	N	N	N	0	1	2	1	2	1	1	4	2	4	3
717	C	3	14	F	0	2	<1	0	1to2	1	4	4	4	2	3	4	0	0	0	0	3	24	N	0	N	0	N	N	N	N	N	N	N	N	N	N	N	N	0	1	4	2	4	1	2	4	4	3	2
718	C	3	13	M	1	2	<1	0	2to3	2	4	0	0	4	3	0	0	0	0	0	0	11	N	0	N	0	N	N	N	N	N	N	N	N	N	N	N	N	0	1	3	1	1	1	1	1	1	4	4
719	C	3	13	F	0	2	<1	0	<1	0	1	0	0	0	0	0	0	0	0	0	0	1	N	0	N	0	N	N	N	N	N	N	N	N	N	N	N	N	0	1	1	1	1	1	1	1	1	1	1
720	C	3	13	F	0	2	<1	0	4to5	4	3	3	3	2	2	4	3	4	3	3	3	33	N	0	N	0	N	N	N	N	N	N	N	N	N	N	N	N	0	2	3	3	2	2	2	4	3	4	2
721	C	3	13	F	0	2	<1	0	1to2	1	4	0	0	1	0	0	0	0	0	0	0	5	N	0	N	0	N	N	N	N	N	N	N	N	N	N	N	N	0	1	1	1	1	1	1	1	1	1	1
722	C	3	14	M	1	2	<1	0	1to2	1	3	1	1	0	0	0	0	0	1	1	0	7	N	0	N	0	N	N	N	N	N	N	N	N	N	N	N	N	0	1	2	1	1	1	2	2	1	1	2
723	C	3	15	M	1	3	<1	0	1to2	1	2	1	1	1	1	1	0	0	1	1	0	9	N	0	N	0	N	N	N	N	N	N	N	N	N	N	N	N	0	1	2	1	1	1	2	3	1	1	2
724	C	3	14	F	0	3	<1	0	2to3	2	1	3	2	0	1	2	1	3	0	0	0	13	N	0	N	0	N	N	N	N	N	N	N	N	N	N	N	N	0	1	3	1	1	1	1	4	1	1	2
725	C	3	14	M	1	3	1to2	1	1to2	1	4	1	0	3	1	0	0	0	1	0	2	12	N	0	N	0	N	N	N	N	N	N	N	N	N	N	N	N	0	1	2	1	1	1	1	3	2	2	1
726	C	3	18	F	0	3	1to2	1	2to3	2	2	1	1	2	0	0	4	1	0	0	4	15	N	0	N	0	N	N	N	N	N	N	N	N	N	N	N	N	0	1	2	1	1	1	1	3	2	1	1
727	C	3	14	F	0	3	<1	0	2to3	2	4	2	1	2	0	0	0	0	0	0	1	10	N	0	N	0	N	N	N	N	N	N	N	N	N	N	N	N	0	1	2	1	1	1	1	4	2	1	1
728	C	3	14	M	1	3	1to2	1	3to4	3	2	0	1	2	0	0	0	0	1	1	0	7	N	0	N	0	N	N	N	N	N	N	N	N	N	N	N	N	0	1	2	1	1	1	1	4	1	1	2
729	C	3	14	M	1	3	<1	0	1to2	1	3	0	0	1	2	2	1	0	1	1	0	11	N	0	N	0	N	N	N	N	N	N	N	N	N	N	N	N	0	1	1	1	2	1	1	2	1	1	2
730	C	3	14	M	1	3	<1	0	<1	0	0	0	0	0	0	0	0	0	0	0	0	0	N	0	N	0	N	N	N	N	N	N	N	N	N	N	N	N	0	1	1	1	1	1	1	1	1	1	1
731	C	3	14	F	0	3	<1	0	1to2	1	2	1	1	1	0	2	1	0	1	0	0	9	N	0	N	0	N	N	N	N	N	N	N	N	N	N	N	N	0	1	1	2	1	1	1	2	1	1	2
732	C	3	15	F	0	3	1to2	1	<1	0	1	0	0	0	0	0	0	0	0	0	0	1	N	0	N	0	N	N	N	N	N	N	N	N	N	N	N	N	0	1	1	1	1	1	1	2	1	1	1
733	C	3	14	F	0	3	<1	0	<1	0	0	0	0	0	1	0	0	0	0	1	2	4	N	0	N	0	N	N	N	N	N	N	N	N	N	N	N	N	0	1	2	1	1	1	1	1	2	1	1
734	C	3	15	F	0	3	1to2	1	2to3	2	2	1	1	1	1	0	0	0	0	1	0	7	N	0	N	0	N	N	N	N	N	N	N	N	N	N	N	N	0	2	2	1	1	1	1	3	1	2	1
735	C	3	15	F	0	3	<1	0	1to2	1	1	0	1	2	0	0	0	0	0	0	2	6	N	0	N	0	N	N	N	N	N	N	N	N	N	N	N	N	0	1	1	2	1	1	1	3	2	1	1
736	C	3	14	F	0	3	<1	0	1to2	1	3	1	1	2	0	1	0	1	1	0	3	13	N	0	N	0	N	N	N	N	N	N	N	N	N	N	N	N	0	1	2	1	2	1	2	3	3	2	1
737	C	3	14	M	1	3	<1	0	1to2	1	2	1	2	1	0	0	0	0	1	0	0	7	N	0	N	0	N	N	N	N	N	N	N	N	N	N	N	N	0	1	3	1	2	1	1	2	1	2	2
738	C	3	14	F	0	3	1to2	1	1to2	1	1	0	0	0	0	0	0	0	1	0	0	2	N	0	N	0	N	N	N	N	N	N	N	N	N	N	N	N	0	1	1	1	1	1	1	3	1	2	1
739	C	3	15	F	0	3	1to2	1	1to2	1	3	1	2	1	2	0	0	1	2	0	0	12	N	0	N	0	N	N	N	N	N	N	N	N	N	N	N	N	0	2	3	1	1	1	1	3	1	2	2
740	C	3	14	M	1	3	<1	0	<1	0	3	3	3	2	1	2	0	0	0	1	0	15	N	0	N	0	N	N	N	N	N	N	N	N	N	N	N	N	0	1	2	1	1	1	1	2	1	1	1
741	C	3	15	F	0	3	2to3	2	1to2	1	0	1	1	1	0	0	0	1	0	0	2	6	N	0	N	0	N	N	N	N	N	N	N	N	N	N	N	N	0	1	2	1	1	1	1	3	3	1	2
742	C	3	14	M	1	3	2to3	2	3to4	3	2	0	3	0	0	1	1	0	1	3	0	11	N	0	N	0	N	N	N	N	N	N	N	N	N	N	N	N	0	1	3	2	1	1	2	4	1	3	2
743	C	3	14	F	0	3	1to2	1	3to4	3	4	0	1	0	0	1	0	0	0	2	3	11	N	0	N	0	N	N	N	N	N	N	N	N	N	N	N	N	0	1	1	1	1	1	1	3	3	1	1
744	C	3	15	F	0	3	1to2	1	2to3	2	2	0	1	0	0	0	0	0	0	1	3	7	N	0	N	0	N	N	N	N	N	N	N	N	N	N	N	N	0	1	1	2	1	1	1	3	2	1	1
745	C	3	14	M	1	3	<1	0	2to3	2	3	0	0	3	0	2	0	0	1	1	2	12	N	0	N	0	N	N	N	N	N	N	N	N	N	N	N	N	0	1	1	1	1	1	1	1	1	1	1
746	C	3	16	F	0	3	<1	0	1to2	1	1	0	0	0	0	0	0	0	0	0	0	1	N	0	N	0	N	N	N	N	N	N	N	N	N	N	N	N	0	1	1	1	1	1	1	2	1	1	1
747	C	3	15	F	0	3	3to4	3	1to2	1	4	0	0	2	4	0	0	2	2	3	0	17	N	0	N	0	N	N	N	N	N	N	N	N	N	N	N	N	0	1	1	1	4	1	1	4	4	2	2
748	C	3	15	F	0	3	<1	0	1to2	1	1	0	0	0	1	0	0	0	0	2	0	4	N	0	N	0	N	N	N	N	N	N	N	N	N	N	N	N	0	1	2	1	1	1	1	3	1	1	1
749	C	3	14	F	0	3	1to2	1	4to5	4	3	0	0	0	0	0	0	0	0	0	0	3	N	0	N	0	N	N	N	N	N	N	N	N	N	N	N	N	0	1	2	2	2	1	1	3	1	2	1
750	C	3	14	M	1	3	<1	0	1to2	1	2	1	1	1	0	0	0	0	0	0	1	6	N	0	N	0	N	N	N	N	N	N	N	N	N	N	N	N	0	1	2	1	1	1	1	1	1	2	1
751	C	3	14	F	0	3	1to2	1	2to3	2	1	0	4	1	0	2	0	0	1	1	3	13	N	0	N	0	N	N	N	N	N	N	N	N	N	N	N	N	0	2	3	1	1	1	1	2	3	1	3
752	C	3	15	F	0	3	<1	0	1to2	1	1	0	0	0	0	0	0	0	0	0	0	1	N	0	N	0	N	N	N	N	N	N	N	N	N	N	N	N	0	1	1	1	1	1	1	2	1	1	1
753	C	3	15	F	0	3	1to2	1	4to5	4	3	0	1	1	1	0	0	0	1	0	0	7	N	0	N	0	N	N	N	N	N	N	N	N	N	N	N	N	0	1	1	3	1	1	1	4	2	1	1
754	C	3	15	M	1	3	<1	0	2to3	2	3	0	1	1	1	2	0	0	1	1	2	12	N	0	N	0	N	N	N	N	N	N	N	N	N	N	N	N	0	1	2	1	2	1	1	3	3	2	2
755	C	3	14	F	0	3	2to3	2	<1	0	0	0	0	0	0	0	0	0	0	0	0	0	N	0	N	0	N	N	N	N	N	N	N	N	N	N	N	N	0	1	1	1	1	1	1	1	1	1	1
756	C	3	14	M	1	3	<1	0	1to2	1	3	0	2	2	0	0	0	0	0	1	1	9	N	0	N	0	N	N	N	N	N	N	N	N	N	N	N	N	0	1	1	1	2	1	1	3	2	1	1
757	C	3	14	M	1	3	2to3	2	2to3	2	4	4	3	3	1	1	0	0	1	1	1	19	N	0	N	0	N	N	N	N	N	N	N	N	N	N	N	N	0	1	3	2	2	1	1	4	3	1	1
758	C	3	14	M	1	3	<1	0	1to2	1	4	1	2	1	1	3	0	0	1	1	1	15	N	0	N	0	N	N	N	N	N	N	N	N	N	N	N	N	0	1	3	2	2	1	2	2	3	2	2
759	C	3	15	M	1	3	3to4	3	1to2	1	4	0	0	0	0	0	0	0	0	0	0	4	Y	0	N	0	Y	N	Y	Y	Y	N	Y	Y	N	N	N	N	6	1	2	2	2	3	1	1	1	2	4
760	C	3	14	M	1	3	<1	0	3to4	3	4	0	1	0	0	0	1	1	1	0	4	12	Y	0	Y	0	Y	N	N	Y	N	N	N	Y	Y	N	Y	N	5	1	2	2	3	2	1	2	2	2	4
761	C	3	14	F	0	3	<1	0	1to2	1	1	0	0	1	0	0	0	0	2	0	0	4	N	0	N	0	N	N	N	N	N	N	N	N	N	N	N	N	0	1	1	2	1	1	1	3	1	1	1
762	C	3	14	F	0	3	1to2	1	3to4	3	4	3	3	1	2	2	0	0	1	1	2	19	N	0	N	0	N	N	N	N	N	N	N	N	N	N	N	N	0	1	2	1	1	1	2	3	2	2	1
763	C	3	14	M	1	3	1to2	1	1to2	1	4	1	0	1	0	0	0	0	0	0	0	6	N	0	N	0	N	N	N	N	N	N	N	N	N	N	N	N	0	1	2	1	1	1	1	2	1	1	1
764	C	3	14	M	1	3	1to2	1	2to3	2	4	4	0	0	0	4	0	0	0	0	0	12	N	0	Y	0	Y	N	N	N	N	N	N	N	N	N	N	N	1	1	2	1	1	1	1	1	1	1	1
765	C	3	15	M	1	3	4to5	4	4to5	4	1	1	2	1	1	2	1	1	2	1	2	15	N	0	Y	0	Y	N	Y	Y	Y	N	Y	N	N	N	N	Y	6	1	2	2	2	3	4	4	1	2	2
766	C	3	14	M	1	3	<1	0	>5h	5	1	0	2	0	1	0	2	0	0	0	0	6	N	0	N	0	N	N	N	N	N	N	N	N	N	N	N	N	0	1	1	2	1	2	1	1	1	1	1
767	C	3	15	M	1	3	<1	0	<1	0	0	0	2	0	0	1	0	0	0	1	1	5	N	0	N	0	N	N	N	N	N	N	N	N	N	N	N	N	0	1	1	1	1	1	2	1	1	1	1
768	C	3	15	F	0	3	<1	0	2to3	2	4	3	3	2	3	3	2	3	2	4	3	32	N	0	N	0	N	N	N	N	N	N	N	N	N	N	N	N	0	2	2	1	2	3	2	2	2	2	2
769	C	3	15	M	1	3	<1	0	2to3	2	4	1	2	0	1	0	0	0	0	1	2	11	N	0	N	0	N	N	N	N	N	N	N	N	N	N	N	N	0	1	2	1	2	1	2	4	2	1	2
770	C	3	14	F	0	3	<1	0	<1	0	4	1	0	1	0	0	0	0	0	0	0	6	N	0	N	0	N	N	N	N	N	N	N	N	N	N	N	N	0	1	2	1	1	1	1	3	1	1	1
771	C	3	16	F	0	3	1to2	1	4to5	4	4	1	2	2	0	0	0	1	0	2	1	13	N	0	N	0	N	N	N	N	N	N	N	N	N	N	N	N	0	1	2	1	1	1	2	4	2	1	2
772	C	3	16	F	0	3	1to2	1	1to2	1	1	0	4	1	0	0	0	1	0	0	0	7	N	0	Y	0	N	N	N	N	N	N	N	N	N	N	N	N	0	2	3	3	1	1	2	2	1	1	2
773	C	3	14	M	1	3	2to3	2	<1	0	1	0	1	0	0	0	0	0	0	0	0	2	N	0	N	0	N	N	N	N	N	N	N	N	N	N	N	N	0	1	1	1	1	1	1	1	1	1	1
774	C	3	15	M	1	3	<1	0	<1	0	4	1	0	2	3	0	0	0	1	0	1	12	N	0	N	0	N	N	N	N	N	N	N	N	N	N	N	N	0	1	1	1	1	2	1	4	2	2	2
775	C	3	16	M	1	3	3to4	3	2to3	2	4	4	2	2	3	4	0	1	1	0	0	21	N	0	N	0	N	N	N	N	N	N	N	N	N	N	N	N	0	1	2	2	1	1	2	1	2	1	1
776	C	3	15	M	1	3	<1	0	>5h	5	4	0	0	3	0	0	0	0	1	0	3	11	N	0	N	0	N	N	N	N	N	N	N	N	N	N	N	N	0	1	1	3	1	1	1	4	4	2	1
777	C	3	15	F	0	3	4to5	4	>5h	5	1	0	1	1	2	0	0	0	1	1	0	7	N	0	N	0	N	N	N	N	N	N	N	N	N	N	N	N	0	1	2	1	1	1	2	4	1	1	2
778	C	3	16	M	1	3	<1	0	4to5	4	1	2	4	2	2	2	0	1	1	1	0	16	N	0	N	0	N	N	N	N	N	N	N	N	N	N	N	N	0	2	4	1	1	1	1	4	1	1	2
779	C	3	14	F	0	3	<1	0	2to3	2	1	0	0	0	1	0	0	0	1	0	0	3	N	0	N	0	N	N	N	N	N	N	N	N	N	N	N	N	0	1	2	1	1	1	1	3	1	2	1
780	C	3	15	F	0	3	<1	0	3to4	3	0	0	1	0	1	0	0	0	0	2	0	4	N	0	N	0	N	N	N	N	N	N	N	N	N	N	N	N	0	1	2	1	2	4	2	4	1	2	1
781	C	3	14	F	0	3	2to3	2	2to3	2	1	4	0	0	0	1	0	0	0	0	0	6	N	0	N	0	N	N	N	N	N	N	N	N	N	N	N	N	0	1	1	1	1	1	1	2	2	1	1
782	C	3	14	F	0	3	<1	0	3to4	3	1	0	0	1	0	0	0	0	0	0	1	3	N	0	N	0	N	N	N	N	N	N	N	N	N	N	N	N	0	1	1	1	1	1	1	3	2	2	1
783	C	3	14	M	1	3	1to2	1	2to3	2	1	4	1	1	2	0	0	0	2	0	0	11	N	0	N	0	N	N	N	N	N	N	N	N	N	N	N	N	0	1	2	2	1	1	1	4	2	1	1
784	C	3	14	M	1	3	>5h	5	>5h	5	4	4	3	3	2	2	2	3	3	4	4	34	N	0	N	0	N	N	N	N	N	N	N	N	N	N	N	N	0	3	2	2	4	1	1	4	2	2	1
785	C	3	14	M	1	3	1to2	1	1to2	1	4	2	4	4	2	4	2	0	2	1	4	29	N	0	N	0	N	N	N	N	N	N	N	N	N	N	N	N	0	1	1	1	1	1	1	1	1	1	1
786	C	3	14	F	0	3	<1	0	2to3	2	0	0	0	0	0	0	0	0	0	0	0	0	N	0	N	0	N	N	N	N	N	N	N	N	N	N	N	N	0	1	1	1	1	1	1	1	1	1	1
787	C	3	15	F	0	3	<1	0	2to3	2	4	1	0	2	0	1	0	0	0	0	0	8	N	0	N	0	N	N	N	N	N	N	N	N	N	N	N	N	0	1	1	1	1	1	1	3	1	1	1
788	C	3	15	M	1	3	<1	0	1to2	1	2	1	0	0	0	0	0	0	0	0	0	3	N	0	N	0	N	N	N	N	N	N	N	N	N	N	N	N	0	1	1	1	1	1	2	2	1	1	1
789	C	3	15	F	0	3	<1	0	2to3	2	1	0	0	0	0	0	0	0	0	0	0	1	N	0	N	0	N	N	N	N	N	N	N	N	N	N	N	N	0	1	2	1	1	1	1	3	1	2	1
790	C	3	15	M	1	3	<1	0	2to3	2	1	0	0	0	0	0	0	0	0	0	0	1	N	0	N	0	N	N	N	N	N	N	N	N	N	N	N	N	0	1	2	1	1	1	1	3	1	2	1
791	C	3	17	M	1	4	1to2	1	2to3	2	2	1	3	2	1	2	1	1	0	0	0	13	N	0	N	0	N	N	N	N	N	N	N	N	N	N	N	N	0	2	2	1	2	2	1	2	2	1	2
792	C	3	15	F	0	4	1to2	1	2to3	2	1	1	0	1	0	0	0	0	0	1	0	4	N	0	N	0	N	N	N	N	N	N	N	N	N	N	N	N	0	1	2	1	1	1	1	3	1	2	1
793	C	3	16	F	0	4	<1	0	2to3	2	4	1	1	2	1	1	0	0	1	0	1	12	N	0	N	0	N	N	N	N	N	N	N	N	N	N	N	N	0	1	2	2	2	1	2	4	3	2	2
794	C	3	16	F	0	4	<1	0	2to3	2	4	1	2	2	2	0	1	1	3	2	0	18	N	0	N	0	N	N	N	N	N	N	N	N	N	N	N	N	0	2	2	1	2	1	2	3	1	2	2
795	C	3	16	F	0	4	<1	0	>5h	5	0	0	0	0	1	0	0	0	0	0	0	1	N	0	N	0	N	N	N	N	N	N	N	N	N	N	N	N	0	1	1	2	1	1	1	4	1	3	1
796	C	3	16	M	1	4	<1	0	3to4	3	0	0	1	1	0	0	0	2	0	0	0	4	N	0	N	0	N	N	N	Y	N	N	N	N	N	N	N	N	1	1	1	1	1	1	1	3	4	1	1
797	C	3	16	M	1	4	1to2	1	2to3	2	4	3	2	1	0	2	0	0	0	1	4	17	N	0	N	0	N	N	N	N	N	N	N	N	N	N	N	N	0	2	3	2	1	1	2	2	3	1	2
798	C	3	17	F	0	4	1to2	1	4to5	4	2	4	1	3	1	4	0	1	0	2	1	19	N	0	N	0	N	N	N	N	N	N	N	N	N	N	N	N	0	1	2	2	1	1	2	4	2	2	3
799	C	3	15	M	1	4	1to2	1	2to3	2	1	0	2	1	1	0	0	0	1	1	0	7	N	0	N	0	N	N	N	N	N	N	N	N	N	N	N	N	0	2	3	2	2	1	2	2	2	1	2
800	C	3	15	M	1	4	1to2	1	3to4	3	2	1	1	1	1	1	1	0	1	0	1	10	N	0	N	0	N	N	N	N	N	N	N	N	N	N	N	N	0	1	2	1	1	1	2	4	2	3	2
801	C	3	15	M	1	4	<1	0	3to4	3	4	0	4	4	4	0	0	0	4	2	2	24	N	0	N	0	N	N	N	N	N	N	N	N	N	N	N	N	0	2	2	2	1	1	1	4	2	2	2
802	C	3	15	M	1	4	<1	0	1to2	1	4	1	1	2	1	1	2	0	2	2	2	18	N	0	Y	0	N	Y	N	N	N	N	N	N	N	N	N	N	1	1	2	2	2	1	1	4	4	1	3
803	C	3	13	M	1	4	<1	0	2to3	2	0	1	2	1	4	0	4	1	0	3	1	17	Y	0	Y	0	Y	Y	N	Y	N	Y	N	Y	Y	N	Y	Y	8	1	1	2	2	3	2	4	2	3	2
804	C	3	15	M	1	4	<1	0	2to3	2	4	1	4	3	1	0	1	0	1	2	4	21	N	0	N	0	N	N	N	N	N	N	N	N	N	N	N	N	0	1	2	1	1	1	1	3	2	3	2
805	C	3	16	M	1	4	1to2	1	2to3	2	4	1	3	2	2	4	0	1	1	0	3	21	Y	0	N	0	N	N	N	N	Y	N	N	N	N	N	N	N	1	1	2	2	1	1	1	2	3	3	2
806	C	3	15	M	1	4	1to2	1	2to3	2	4	1	3	1	0	2	1	1	1	1	1	16	N	0	Y	0	N	N	N	N	N	N	N	N	N	N	N	N	0	1	3	2	1	2	1	3	2	1	3
807	C	3	15	F	0	4	1to2	1	1to2	1	1	0	0	1	1	1	0	0	0	0	0	4	N	0	N	0	N	N	N	N	N	N	N	N	N	N	N	N	0	1	1	2	1	1	1	3	1	1	1
808	C	3	17	F	0	4	1to2	1	3to4	3	4	2	0	1	0	2	3	0	0	1	0	13	N	0	N	0	N	N	N	N	N	N	N	N	N	N	N	N	0	1	1	1	2	1	1	2	1	1	2
809	C	3	16	F	0	4	1to2	1	3to4	3	4	2	0	2	2	0	0	2	0	1	3	16	N	0	N	0	N	N	N	N	N	N	N	N	N	N	N	N	0	1	2	1	2	1	2	2	2	2	2
810	C	3	15	F	0	4	1to2	1	2to3	2	0	2	3	2	4	0	0	0	1	4	4	20	N	0	N	0	N	N	N	N	N	N	N	N	N	N	N	N	0	2	1	2	2	1	2	3	2	1	2
811	C	3	16	M	1	4	<1	0	1to2	1	4	1	4	3	4	1	0	0	2	1	0	20	N	0	N	0	N	N	N	N	N	N	N	N	N	N	N	N	0	1	3	1	1	1	1	4	1	2	3
812	C	3	16	M	1	4	<1	0	>5h	5	4	0	2	1	3	1	0	0	1	1	2	15	N	0	N	0	N	N	N	N	N	N	N	N	N	N	N	N	0	1	2	1	2	1	1	3	2	1	2
813	C	3	15	M	1	4	<1	0	>5h	5	4	0	2	4	2	0	0	0	1	1	1	15	N	0	N	0	N	N	N	N	N	N	N	N	N	N	N	N	0	1	2	1	1	1	1	4	2	1	1
814	C	3	15	F	0	4	<1	0	4to5	4	3	0	3	1	3	2	0	3	2	0	0	17	N	0	N	0	N	N	N	N	N	N	N	N	N	N	N	N	0	1	2	1	1	1	1	4	1	1	1
815	C	3	15	M	1	4	<1	0	2to3	2	4	0	4	2	2	1	0	0	0	0	0	13	N	0	N	0	N	N	N	N	N	N	N	N	N	N	N	N	0	1	2	1	1	1	1	2	1	1	2
816	C	3	15	M	1	4	<1	0	>5h	5	2	0	0	2	0	0	0	0	1	0	0	5	Y	0	N	0	N	N	N	N	N	N	N	N	N	N	N	N	0	1	1	1	1	1	1	2	1	1	1
817	C	3	15	M	1	4	1to2	1	3to4	3	3	0	2	2	1	1	0	1	2	1	1	14	Y	0	Y	0	N	Y	N	N	N	N	N	N	N	N	N	N	1	1	2	1	1	1	1	4	2	1	2
818	C	3	15	F	0	4	<1	0	1to2	1	2	1	1	0	1	1	1	1	0	0	1	9	N	0	N	0	N	N	N	N	N	N	N	N	N	N	N	N	0	1	2	2	1	1	1	2	2	2	1
819	C	3	15	F	0	4	<1	0	1to2	1	2	1	1	1	1	1	0	0	0	1	1	9	N	0	N	0	N	N	N	N	N	N	N	N	N	N	N	N	0	1	2	1	1	1	1	3	2	2	2
820	C	3	15	M	1	4	<1	0	>5h	5	4	0	1	2	0	0	0	0	0	1	2	10	Y	0	Y	0	N	N	N	N	N	N	Y	N	N	N	N	N	1	1	2	1	1	1	1	4	2	1	2
821	C	3	16	M	1	4	<1	0	<1	0	1	0	2	1	2	0	1	0	1	0	0	8	N	0	N	0	N	N	N	N	N	N	N	N	N	N	N	N	0	2	3	1	2	2	1	4	1	3	1
822	C	3	15	M	1	4	<1	0	3to4	3	4	0	1	0	0	2	0	0	1	1	0	9	N	0	N	0	N	N	N	N	N	N	N	N	N	N	N	N	0	1	2	1	1	2	1	3	1	1	2
823	C	3	16	M	1	4	1to2	1	3to4	3	3	0	1	2	1	1	0	0	1	0	0	9	N	0	N	0	N	N	N	N	N	N	N	N	N	N	N	N	0	1	2	1	2	1	1	3	1	1	2
824	C	3	15	F	0	4	1to2	1	1to2	1	3	2	0	3	1	3	1	0	0	0	1	14	N	0	N	0	N	N	N	N	N	N	N	N	N	N	N	N	0	2	4	2	1	1	1	4	2	2	4
825	C	3	15	M	1	4	<1	0	2to3	2	3	2	0	0	1	1	0	0	2	1	2	12	N	0	N	0	N	N	N	N	N	N	N	N	N	N	N	N	0	1	1	1	1	1	2	3	1	2	1
826	C	3	16	M	1	4	<1	0	>5h	5	1	0	4	0	1	0	0	0	1	2	1	10	N	0	N	0	N	N	N	N	N	N	N	N	N	N	N	N	0	2	3	1	1	1	2	4	2	1	1
827	C	3	16	M	1	4	<1	0	2to3	2	2	2	0	3	0	2	0	3	0	0	0	12	N	0	N	0	N	N	N	N	N	N	N	N	N	N	N	N	0	1	2	1	1	1	1	3	1	1	1
828	C	3	15	M	1	4	<1	0	2to3	2	4	0	0	1	0	2	0	0	0	2	0	9	N	0	N	0	N	N	N	Y	Y	N	N	N	N	N	N	N	2	1	2	3	1	1	1	4	1	1	1
829	C	3	15	M	1	4	<1	0	2to3	2	1	0	1	1	0	0	1	0	1	0	1	6	N	0	N	0	N	N	N	N	N	N	N	N	N	N	N	N	0	1	2	1	1	1	1	2	2	2	2
830	C	3	15	F	0	4	<1	0	1to2	1	3	3	3	0	0	4	0	2	0	0	0	15	N	0	N	0	N	N	N	N	N	N	N	N	N	N	N	N	0	1	2	1	1	1	2	4	1	1	3
831	C	3	15	F	0	4	<1	0	3to4	3	2	0	1	2	0	0	0	0	1	0	1	7	N	0	N	0	N	N	N	N	N	N	N	N	N	N	N	N	0	1	2	1	1	1	1	3	2	3	2
832	C	3	16	M	1	4	<1	0	2to3	2	1	0	1	1	1	0	0	0	2	0	0	6	N	0	N	0	N	N	N	N	N	N	N	N	N	N	N	N	0	1	2	1	1	1	1	4	1	4	2
[truncated: 1 more columns]
